# Supplementary material for: Deciphering the physiological response of Escherichia coli under high ATP demand
Source: Mol Syst Biol. 2021 Dec 20;17(12):e10504. doi: 10.15252/msb.202110504 (PMC8686765; doi:10.15252/msb.202110504)
Supplement: Supplementary file 3 — Dataset EV1 [file MSB-17-e10504-s005.xlsx]

## Sheet: Source Data
Dataset EV1
Deciphering the Physiological Response of Escherichia coliUnder High ATP Demand
Simon Boecker, Giulia Slaviero, Thorben Schramm, Witold Szymanski, Ralf Steuer, Hannes Link, Steffen Klamt
Dataset A	Relative protein abundance with respect to WT strain. The averages (mean) and standard deviations (SD) of n = 3 biologically independent samples are shown.
Dataset B	Fold-changes of relative protein abundance with respect to WT strain from n = 3 biologically independent samples. P values for a two-sample t test are given with respect to the WT strain.
Dataset C	Absolute (for ATP, ADP, AMP, and pyruvate) and relative intracellular metabolite concentrations with respect to WT strain. The averages (mean) and standard deviations (SD) of n = 3 biologically independent samples are shown.
Dataset D	Fold-changes of intracellular metabolite concentrations with respect to WT strain from n = 3 biologically independent samples. P values for a two-sample t test are given with respect to the WT strain.

## Sheet: Dataset A
Protein Name	Protein Description	Relative Protein Abundance (Normalized to Overall Protein Content)
		WT	WT + IPTG	LC control	LC ATPase	MC control	MC ATPase	HC control	HC ATPase	WT	WT + IPTG	LC control	LC ATPase	MC control	MC ATPase	HC control	HC ATPase
		Mean	Mean	Mean	Mean	Mean	Mean	Mean	Mean	SD	SD	SD	SD	SD	SD	SD	SD
PROTEINS RELEVANT FOR MODEL/FOR ANAEROBIC CONDITIONS
PTS SYSTEM
sp|P69786|PTGCB_ECOLI	PTS system glucose-specific EIICB component OS=Escherichia coli (strain K12) GN=ptsG PE=1 SV=1	1	1.26786	1.16962	1.18735	1.50943	1.02471	1.32795	0.905036	0.0628235	0.0761187	0.125294	0.126963	0.0465294	0.0922447	0.0274394	0.0134619
sp|P69783|PTGA_ECOLI	Glucose-specific phosphotransferase enzyme IIA component OS=Escherichia coli (strain K12) GN=crr PE=1 SV=2	1	1.06407	1.02735	1.12232	0.994555	1.27392	1.19474	1.40089	0.0228186	0.06927	0.0312298	0.0441421	0.0259703	0.041575	0.016937	0.0693553
sp|P08839|PT1_ECOLI	Phosphoenolpyruvate-protein phosphotransferase OS=Escherichia coli (strain K12) GN=ptsI PE=1 SV=1	1	1.07627	1.10028	1.26987	1.23477	1.40171	1.80911	1.55695	0.00616656	0.0497253	0.0146247	0.0361396	0.028558	0.0238075	0.00572196	0.0415045
sp|P0AA04|PTHP_ECOLI	Phosphocarrier protein HPr OS=Escherichia coli (strain K12) GN=ptsH PE=1 SV=1	1	0.964209	1.12629	1.22403	1.12508	1.38343	1.30964	1.69984	0.0819446	0.0237904	0.0174138	0.010957	0.0341009	0.0471318	0.0831101	0.112002
GLYCOLYSIS
sp|P0A6T1|G6PI_ECOLI	Glucose-6-phosphate isomerase OS=Escherichia coli (strain K12) GN=pgi PE=1 SV=1	1	0.878162	0.775141	0.892695	0.709108	0.868696	0.429696	0.632029	0.0315058	0.0643167	0.032955	0.0545339	0.0410075	0.0306054	0.0118289	0.0838858
sp|P0A796|PFKA_ECOLI	ATP-dependent 6-phosphofructokinase isozyme 1 OS=Escherichia coli (strain K12) GN=pfkA PE=1 SV=1	1	0.964608	0.964903	1.24738	1.0161	1.4047	0.932576	1.08011	0.0542926	0.0738475	0.0345609	0.00914265	0.0172816	0.0557526	0.00270293	0.022242
sp|P0AB71|ALF_ECOLI	Fructose-bisphosphate aldolase class 2 OS=Escherichia coli (strain K12) GN=fbaA PE=1 SV=2	1	0.951238	0.964621	1.07322	0.894916	1.24314	0.953628	1.02022	0.0298595	0.0497793	0.036022	0.061401	0.0488561	0.0542258	0.00678675	0.0212786
sp|P0A858|TPIS_ECOLI	Triosephosphate isomerase OS=Escherichia coli (strain K12) GN=tpiA PE=1 SV=1	1	0.953369	0.929564	0.995838	0.9045	1.03357	0.693576	0.977548	0.0191778	0.0240036	0.021623	0.0216393	0.0190227	0.0209788	0.0244232	0.0511184
sp|P0A9B2|G3P1_ECOLI	Glyceraldehyde-3-phosphate dehydrogenase A OS=Escherichia coli (strain K12) GN=gapA PE=1 SV=2	1	0.987656	0.951353	1.10557	1.01137	1.13215	1.17362	1.15841	0.0229878	0.0516841	0.0234936	0.0207975	0.0182244	0.021004	0.0296104	0.0570581
sp|P0A799|PGK_ECOLI	Phosphoglycerate kinase OS=Escherichia coli (strain K12) GN=pgk PE=1 SV=2	1	1.00248	1.00105	1.14947	0.966556	1.27692	0.958835	1.184	0.0114392	0.0150104	0.0254593	0.0162297	0.0268362	0.0166354	0.0168714	0.079134
sp|P37689|GPMI_ECOLI	2,3-bisphosphoglycerate-independent phosphoglycerate mutase OS=Escherichia coli (strain K12) GN=gpmI PE=1 SV=1	1	1.0637	1.02568	1.15212	1.01964	1.17784	1.08877	1.15776	0.0243655	0.0385463	0.0468994	0.0114768	0.0134386	0.0302628	0.0149302	0.0762353
sp|P62707|GPMA_ECOLI	2,3-bisphosphoglycerate-dependent phosphoglycerate mutase OS=Escherichia coli (strain K12) GN=gpmA PE=1 SV=2	1	0.948081	0.969982	0.994737	0.917502	1.09788	0.98665	1.21946	0.0178647	0.0457828	0.0450423	0.0353038	0.0431381	0.0262593	0.0105998	0.0156925
sp|P0A6P9|ENO_ECOLI	Enolase OS=Escherichia coli (strain K12) GN=eno PE=1 SV=2	1	0.972416	0.963738	1.0771	0.986276	1.1808	0.96174	1.12152	0.0137572	0.0579156	0.0347779	0.0167252	0.0151255	0.0243813	0.0159364	0.0499678
sp|P0AD61|KPYK1_ECOLI	Pyruvate kinase I OS=Escherichia coli (strain K12) GN=pykF PE=1 SV=1	1	1.04736	0.920006	0.996136	0.947264	0.955909	0.795915	0.850439	0.0108214	0.035168	0.0231847	0.0343602	0.00424926	0.000633535	0.016536	0.0103818
sp|P21599|KPYK2_ECOLI	Pyruvate kinase II OS=Escherichia coli (strain K12) GN=pykA PE=1 SV=3	1	1.04285	1.00247	1.06559	1.0552	1.03199	1.08474	0.826232	0.0324885	0.0311727	0.0522933	0.0547591	0.0323746	0.016694	0.0351503	0.0276148
MIXED ACID FERMENTATION
sp|P52643|LDHD_ECOLI	D-lactate dehydrogenase OS=Escherichia coli (strain K12) GN=ldhA PE=1 SV=1	1	0.97611	0.967518	1.07897	0.94361	1.20602	1.02961	0.964718	0.0132219	0.0181866	0.0214153	0.0126279	0.0295946	0.021646	0.0153506	0.0215666
sp|P09373|PFLB_ECOLI	Formate acetyltransferase 1 OS=Escherichia coli (strain K12) GN=pflB PE=1 SV=2	1	1.00619	0.925657	1.0804	1.00944	1.08586	1.00823	0.675683	0.0150988	0.0151889	0.0430862	0.0487707	0.0118118	0.0361109	0.0185975	0.00541993
sp|P0AC23|FOCA_ECOLI	Probable formate transporter 1 OS=Escherichia coli (strain K12) GN=focA PE=1 SV=1	1	1.14414	1.11518	1.18534	1.36894	0.956073	1.30997	0.556273	0.017507	0.0271053	0.10001	0.187073	0.07684	0.0593888	0.101674	0.234506
sp|P0A9Q7|ADHE_ECOLI	Aldehyde-alcohol dehydrogenase OS=Escherichia coli (strain K12) GN=adhE PE=1 SV=2	1	1.00651	1.02313	1.44776	1.07896	1.64179	1.24517	1.1856	0.0146081	0.0100889	0.00664704	0.0818236	0.0149508	0.0182032	0.0257106	0.0679839
sp|P0A9M8|PTA_ECOLI	Phosphate acetyltransferase OS=Escherichia coli (strain K12) GN=pta PE=1 SV=2	1	1.10297	1.0601	1.14546	1.19974	1.0929	1.27882	0.896521	0.0372797	0.0185255	0.0617363	0.0649875	0.00713021	0.0303442	0.0138812	0.0174564
sp|P0A6A3|ACKA_ECOLI	Acetate kinase OS=Escherichia coli (strain K12) GN=ackA PE=1 SV=1	1	0.924298	0.994401	1.04535	1.03668	1.06152	1.05412	0.950836	0.0219757	0.0476251	0.0210586	0.0219746	0.0236209	0.00932551	0.0173507	0.0198343
sp|P00864|CAPP_ECOLI	Phosphoenolpyruvate carboxylase OS=Escherichia coli (strain K12) GN=ppc PE=1 SV=1	1	1.15711	0.95417	0.926036	1.06605	0.767115	1.04146	0.539603	0.0401261	0.047424	0.0263017	0.0533596	0.0295045	0.0186041	0.0110941	0.0101392
sp|P22259|PCKA_ECOLI	Phosphoenolpyruvate carboxykinase [ATP] OS=Escherichia coli (strain K12) GN=pckA PE=1 SV=2	1	0.970454	1.05484	1.53744	1.02526	2.47765	1.18836	2.30262	0.0173404	0.0331054	0.0193763	0.0471609	0.0201002	0.0612219	0.024361	0.0344401
sp|P0ABH7|CISY_ECOLI	Citrate synthase OS=Escherichia coli (strain K12) GN=gltA PE=1 SV=1	1	1.10787	1.0954	1.09636	1.09727	1.21811	1.59192	1.35191	0.0235148	0.0526818	0.0209894	0.043742	0.0107457	0.0219136	0.0495497	0.131257
sp|P25516|ACNA_ECOLI	Aconitate hydratase A OS=Escherichia coli (strain K12) GN=acnA PE=1 SV=3	1	1.04891	0.719062	0.907206	0.798198	1.09457	1.07643	0.771236	0.0159717	0.0691343	0.0416544	0.0716671	0.0678157	0.0536092	0.0976618	0.014486
sp|P36683|ACNB_ECOLI	Aconitate hydratase B OS=Escherichia coli (strain K12) GN=acnB PE=1 SV=3	1	1.05282	1.05859	1.09522	1.19524	1.11963	1.92133	1.17943	0.0137097	0.0389126	0.0215142	0.0403131	0.021537	0.0324169	0.0282436	0.0194974
sp|P08200|IDH_ECOLI	Isocitrate dehydrogenase [NADP] OS=Escherichia coli (strain K12) GN=icd PE=1 SV=1	1	1.03162	1.07911	1.02798	1.31352	1.08399	1.79308	1.06937	0.0450758	0.102469	0.0446964	0.0517594	0.0507711	0.00867902	0.118847	0.078319
sp|P61889|MDH_ECOLI	Malate dehydrogenase OS=Escherichia coli (strain K12) GN=mdh PE=1 SV=1	1	0.956699	1.13781	1.17976	1.20262	1.59813	2.05514	2.39266	0.0252819	0.0336657	0.0216935	0.0126148	0.0222414	0.0179829	0.0150845	0.187516
sp|P26616|MAO1_ECOLI	NAD-dependent malic enzyme OS=Escherichia coli (strain K12) GN=maeA PE=1 SV=4	1	1.03275	1.12593	1.19035	1.07238	1.29026	1.40497	1.32478	0.0465732	0.112904	0.0845562	0.0193138	0.0573235	0.139407	0.0899187	0.111067
sp|P14407|FUMB_ECOLI	Fumarate hydratase class I, anaerobic OS=Escherichia coli (strain K12) GN=fumB PE=1 SV=2	1	0.944867	0.928004	0.932798	1.05911	0.915283	1.0876	0.945729	0.0342206	0.0481638	0.0238015	0.0579077	0.0215396	0.04116	0.0343656	0.0672833
sp|P00363|FRDA_ECOLI	Fumarate reductase flavoprotein subunit OS=Escherichia coli (strain K12) GN=frdA PE=1 SV=3	1	1.11704	0.963846	1.01525	1.08416	1.13072	1.06849	1.0784	0.049018	0.0357302	0.0322292	0.0571196	0.0431054	0.0299586	0.0176508	0.0345293
sp|P0A8Q3|FRDD_ECOLI	Fumarate reductase subunit D OS=Escherichia coli (strain K12) GN=frdD PE=1 SV=1	1	0.997131	0.875777	0.836992	1.42847	0.900653	1.19784	0.910988	0.343185	0.017682	0.264889	0.229105	0.186811	0.0792523	0.441853	0.470101
sp|P0AC47|FRDB_ECOLI	Fumarate reductase iron-sulfur subunit OS=Escherichia coli (strain K12) GN=frdB PE=1 SV=2	1	0.79068	0.900842	0.915956	0.822819	0.94703	0.892629	1.22331	0.0936613	0.0202373	0.0849918	0.11256	0.0455855	0.0687226	0.0674818	0.0582091
FOF1-ATPase
sp|P0AB98|ATP6_ECOLI	ATP synthase subunit a OS=Escherichia coli (strain K12) GN=atpB PE=1 SV=1	1	1.00557	1.06734	1.06997	1.40222	1.03023	1.23997	1.24968	0.18421	0.245055	0.183204	0.132759	0.156811	0.201857	0.217253	0.0140055
sp|P0ABA0|ATPF_ECOLI	ATP synthase subunit b OS=Escherichia coli (strain K12) GN=atpF PE=1 SV=1	1	1.04869	0.981397	1.08107	1.0566	1.02389	1.14379	0.948572	0.0218272	0.0467877	0.0621363	0.0217472	0.0289265	0.0209056	0.0179285	0.0444888
sp|P68699|ATPL_ECOLI	ATP synthase subunit c OS=Escherichia coli (strain K12) GN=atpE PE=1 SV=1	1	1.1441	1.29045	1.05178	1.95863	1.46503	2.71352	1.56541	0.110992	0.057489	0.255988	0.098928	0.201353	0.458868	0.627607	0.395865
sp|P0ABA4|ATPD_ECOLI	ATP synthase subunit delta OS=Escherichia coli (strain K12) GN=atpH PE=1 SV=1	1	0.953681	1.03185	1.03789	1.05386	1.06077	1.12857	1.20056	0.0521826	0.0105125	0.0230326	0.0287435	0.0309063	0.01131	0.0224355	0.0919457
sp|P0ABA6|ATPG_ECOLI	ATP synthase gamma chain OS=Escherichia coli (strain K12) GN=atpG PE=1 SV=1	1	1.05953	1.10269	2.58402	1.11103	7.27672	1.15499	9.59906	0.0491251	0.0417685	0.0487895	0.0463337	0.0138354	0.343367	0.0377014	0.291674
sp|P0ABB0|ATPA_ECOLI	ATP synthase subunit alpha OS=Escherichia coli (strain K12) GN=atpA PE=1 SV=1	1	0.9847	1.03341	2.44552	1.09616	6.14898	1.23533	7.05414	0.025752	0.0156946	0.0314866	0.0807892	0.0225328	0.101801	0.0281475	0.38055
sp|P0ABB4|ATPB_ECOLI	ATP synthase subunit beta OS=Escherichia coli (strain K12) GN=atpD PE=1 SV=2	1	0.843827	1.03056	2.23049	0.876673	6.05636	0.995178	7.59187	0.106053	0.0189202	0.125753	0.0925233	0.0164179	0.2334	0.0386714	0.236669
sp|P0A6E6|ATPE_ECOLI	ATP synthase epsilon chain OS=Escherichia coli (strain K12) GN=atpC PE=1 SV=2	1	1.06513	0.963128	1.03692	1.02036	1.0459	1.14771	1.03597	0.016216	0.243688	0.0618154	0.0171457	0.0134884	0.0183487	0.0207824	0.025062
REMAINING PROTEINS FROM CORE METABOLISM
sp|P69797|PTNAB_ECOLI	PTS system mannose-specific EIIAB component OS=Escherichia coli (strain K12) GN=manX PE=1 SV=2	1	0.99017	1.01312	1.32965	0.97907	2.01176	0.969076	1.618	0.0332418	0.0301649	0.0105484	0.00901063	0.0237274	0.0482754	0.0140907	0.0609999
sp|P69801|PTNC_ECOLI	Mannose permease IIC component OS=Escherichia coli (strain K12) GN=manY PE=1 SV=1	1	1.21832	0.954323	1.16303	1.12387	1.42573	1.02073	0.818184	0.0128255	0.0917809	0.0870303	0.0773568	0.0500304	0.104505	0.0475604	0.0335074
sp|P69805|PTND_ECOLI	Mannose permease IID component OS=Escherichia coli (strain K12) GN=manZ PE=1 SV=2	1	1.17215	0.971776	1.43407	0.967696	2.32998	0.913119	1.53434	0.0472579	0.039643	0.00607872	0.0468069	0.044831	0.0417638	0.0273239	0.052763
sp|P05042|FUMC_ECOLI	Fumarate hydratase class II OS=Escherichia coli (strain K12) GN=fumC PE=1 SV=1	1	1.57929	1.69296	0.53662	1.78419	0.216459	1.40344	0.700952	0.407331	0.694991	1.02146	0.351605	0.860308	0.115403	0.42109	0.213778
sp|P0AC33|FUMA_ECOLI	Fumarate hydratase class I, aerobic OS=Escherichia coli (strain K12) GN=fumA PE=1 SV=2	1	1.06385	1.06333	1.16589	1.2965	1.30915	1.95546	1.58251	0.0809527	0.0599653	0.0784521	0.08704	0.0705121	0.0384866	0.032923	0.0374861
sp|P23538|PPSA_ECOLI	Phosphoenolpyruvate synthase OS=Escherichia coli (strain K12) GN=ppsA PE=1 SV=5	1	1.07363	0.945876	0.803778	0.851755	0.833075	0.613782	0.863663	0.0391266	0.0288425	0.0102735	0.0241523	0.0277404	0.0414753	0.0307409	0.110243
sp|P33221|PURT_ECOLI	Phosphoribosylglycinamide formyltransferase 2 OS=Escherichia coli (strain K12) GN=purT PE=1 SV=3	1	1.05931	1.11404	1.01694	1.14265	0.931147	1.10243	1.01871	0.034041	0.00902662	0.0576484	0.0306515	0.0099773	0.0250541	0.00321469	0.0568862
sp|P0A9C9|GLPX_ECOLI	Fructose-1,6-bisphosphatase 1 class 2 OS=Escherichia coli (strain K12) GN=glpX PE=1 SV=1	1	1.02643	1.03869	1.02378	1.10709	1.05309	1.15808	1.09103	0.0112665	0.0824571	0.0175649	0.0171748	0.0411769	0.0552125	0.0196788	0.0549696
sp|P0A993|F16PA_ECOLI	Fructose-1,6-bisphosphatase class 1 OS=Escherichia coli (strain K12) GN=fbp PE=1 SV=1	1	0.960964	0.938791	0.856647	1.02786	0.821392	0.928135	0.733705	0.0511795	0.0616083	0.0244985	0.0339388	0.0335947	0.0465807	0.0118045	0.0210415
sp|P21829|YBHA_ECOLI	Pyridoxal phosphate phosphatase YbhA OS=Escherichia coli (strain K12) GN=ybhA PE=1 SV=3	1	1.07221	1.16146	1.06466	0.970277	1.01901	0.536731	1.28265	0.117588	0.023144	0.0745451	0.0902896	0.00644793	0.0834545	0.0421915	0.149373
sp|P00634|PPB_ECOLI	Alkaline phosphatase OS=Escherichia coli (strain K12) GN=phoA PE=1 SV=1	1	0.868557	0.904891	0.962107	0.997268	1.00088	0.981429	0.870978	0.0746891	0.0170978	0.0503275	0.108378	0.11641	0.133444	0.0263317	0.240086
sp|P06999|PFKB_ECOLI	ATP-dependent 6-phosphofructokinase isozyme 2 OS=Escherichia coli (strain K12) GN=pfkB PE=1 SV=2	1	0.98071	0.778915	0.793228	0.820788	0.874554	0.691835	0.79247	0.084246	0.0558946	0.0502416	0.0737765	0.062819	0.0576068	0.0182772	0.0489007
sp|P0A991|ALF1_ECOLI	Fructose-bisphosphate aldolase class 1 OS=Escherichia coli (strain K12) GN=fbaB PE=1 SV=2	1	0.987367	0.895998	0.907092	0.736068	0.873711	0.392567	0.68104	0.00684753	0.0373111	0.0190202	0.0151454	0.00843103	0.0098575	0.0263639	0.0470309
sp|P0AC53|G6PD_ECOLI	Glucose-6-phosphate 1-dehydrogenase OS=Escherichia coli (strain K12) GN=zwf PE=1 SV=1	1	0.999557	1.01784	1.05662	1.08959	0.948633	1.07263	0.924184	0.0146316	0.0543898	0.0163394	0.0370564	0.0309949	0.00859086	0.031045	0.0321232
sp|P52697|6PGL_ECOLI	6-phosphogluconolactonase OS=Escherichia coli (strain K12) GN=pgl PE=1 SV=2	1	1.0133	0.905397	0.88999	0.792601	0.950725	0.541138	0.869695	0.0332109	0.0357688	0.0400885	0.0417126	0.0202586	0.0221412	0.0206138	0.0572788
sp|P00350|6PGD_ECOLI	6-phosphogluconate dehydrogenase, decarboxylating OS=Escherichia coli (strain K12) GN=gnd PE=1 SV=2	1	0.921797	1.03036	0.985589	1.10907	0.956948	1.341	1.09562	0.0254076	0.0695303	0.0127413	0.0294333	0.0169535	0.0140457	0.0540442	0.0843572
sp|P0AG07|RPE_ECOLI	Ribulose-phosphate 3-epimerase OS=Escherichia coli (strain K12) GN=rpe PE=1 SV=1	1	0.998322	1.01179	1.04341	1.06358	1.11076	0.979393	1.28146	0.0718316	0.0408253	0.060576	0.0336086	0.0290629	0.0300112	0.0268005	0.128474
sp|P0A7Z0|RPIA_ECOLI	Ribose-5-phosphate isomerase A OS=Escherichia coli (strain K12) GN=rpiA PE=1 SV=1	1	0.936291	1.01332	1.0441	0.931635	1.01856	0.740864	0.979731	0.0212715	0.0119236	0.0456788	0.0640136	0.0118901	0.0539021	0.00888215	0.0445245
sp|P33570|TKT2_ECOLI	Transketolase 2 OS=Escherichia coli (strain K12) GN=tktB PE=1 SV=1	1	1.12002	0.832634	0.831766	0.735828	0.770413	0.278079	0.462637	0.0322424	0.0293563	0.0252693	0.027877	0.0220314	0.0105153	0.0234845	0.0216274
sp|P27302|TKT1_ECOLI	Transketolase 1 OS=Escherichia coli (strain K12) GN=tktA PE=1 SV=5	1	1.09897	1.03733	1.03926	1.03972	0.988242	0.91624	0.949949	0.0303576	0.0256541	0.0419292	0.0275492	0.039989	0.0370447	0.00990479	0.00871056
sp|P0A867|TALA_ECOLI	Transaldolase A OS=Escherichia coli (strain K12) GN=talA PE=3 SV=1	1	1.04333	0.89215	0.857865	0.745982	0.89319	0.305323	0.621971	0.00934256	0.0348523	0.0131142	0.0318189	0.0299674	0.0335285	0.00843422	0.0156701
sp|P0A870|TALB_ECOLI	Transaldolase B OS=Escherichia coli (strain K12) GN=talB PE=1 SV=2	1	0.986862	0.98646	1.03568	0.959953	1.12538	0.910919	1.07967	0.00764017	0.0745123	0.00706495	0.0159174	0.0262469	0.00829368	0.0111237	0.0315573
sp|P00370|DHE4_ECOLI	NADP-specific glutamate dehydrogenase OS=Escherichia coli (strain K12) GN=gdhA PE=1 SV=1	1	1.1603	1.11807	0.990091	1.18399	0.621021	1.17643	0.602388	0.0180392	0.0756563	0.0487256	0.0144154	0.00946438	0.0244126	0.0343251	0.040037
sp|P06149|DLD_ECOLI	D-lactate dehydrogenase OS=Escherichia coli (strain K12) GN=dld PE=1 SV=3	1	1.11273	0.942411	0.921569	0.966989	0.788077	0.735128	0.693411	0.057505	0.0806703	0.0462705	0.0542631	0.00884313	0.00786035	0.0061257	0.0297836
sp|P06959|ODP2_ECOLI	Dihydrolipoyllysine-residue acetyltransferase component of pyruvate dehydrogenase complex OS=Escherichia coli (strain K12) GN=aceF PE=1 SV=3	1	0.952776	0.929692	0.945022	0.985234	1.00393	1.31964	1.08799	0.022355	0.0699815	0.0575494	0.067956	0.0442348	0.0431259	0.088082	0.00797271
sp|P07001|PNTA_ECOLI	NAD(P) transhydrogenase subunit alpha OS=Escherichia coli (strain K12) GN=pntA PE=1 SV=2	1	1.16652	1.14176	1.00616	1.46936	0.933559	1.5822	0.785898	0.033877	0.0438858	0.115753	0.108983	0.0529361	0.0443071	0.0242449	0.0481897
sp|P07014|SDHB_ECOLI	Succinate dehydrogenase iron-sulfur subunit OS=Escherichia coli (strain K12) GN=sdhB PE=1 SV=1	1	1.2194	1.83614	1.45174	1.06901	1.90063	2.44942	2.7067	0.152623	0.46984	0.770556	0.538895	0.461711	0.423866	0.580353	0.793415
sp|P08997|MASY_ECOLI	Malate synthase A OS=Escherichia coli (strain K12) GN=aceB PE=1 SV=1	1	1.03264	0.940518	1.03579	1.04074	0.988805	1.92596	0.844388	0.00616965	0.0191438	0.0363647	0.0234633	0.015395	0.0169069	0.0267438	0.0632874
sp|P09831|GLTB_ECOLI	Glutamate synthase [NADPH] large chain OS=Escherichia coli (strain K12) GN=gltB PE=1 SV=3	1	1.07824	0.987635	0.868651	1.11986	0.671571	1.04428	0.473189	0.0490223	0.0311049	0.047889	0.0598696	0.0367981	0.0257629	0.0661688	0.0136317
sp|P09832|GLTD_ECOLI	Glutamate synthase [NADPH] small chain OS=Escherichia coli (strain K12) GN=gltD PE=1 SV=3	1	0.965106	1.00796	0.914343	1.06869	0.709927	1.08103	0.568624	0.00700373	0.0240775	0.00798134	0.00706464	0.0109977	0.0117079	0.0432473	0.0319132
sp|P0A7A2|GPMB_ECOLI	Probable phosphoglycerate mutase GpmB OS=Escherichia coli (strain K12) GN=gpmB PE=3 SV=1	1	0.887266	0.919984	1.01244	0.910486	0.902901	0.990057	0.723863	0.0410871	0.0657254	0.0116017	0.0289318	0.0289264	0.0615725	0.0266806	0.0471849
sp|P0A836|SUCC_ECOLI	Succinyl-CoA ligase [ADP-forming] subunit beta OS=Escherichia coli (strain K12) GN=sucC PE=1 SV=1	1	1.00762	1.06167	1.08103	1.11177	1.2241	1.54593	1.40636	0.033418	0.0353827	0.0120693	0.0638648	0.0389121	0.0306523	0.028503	0.0586266
sp|P0A9C5|GLNA_ECOLI	Glutamine synthetase OS=Escherichia coli (strain K12) GN=glnA PE=1 SV=2	1	1.03818	1.0651	0.910421	1.08692	1.0233	1.21946	1.70646	0.0163991	0.0289461	0.0269353	0.0099345	0.010907	0.0213195	0.0425926	0.0916377
sp|P0A9G6|ACEA_ECOLI	Isocitrate lyase OS=Escherichia coli (strain K12) GN=aceA PE=1 SV=1	1	0.969964	0.940191	1.01006	1.01393	1.04914	2.49153	1.06226	0.00561439	0.0524079	0.0471245	0.0515821	0.0689605	0.0115808	0.0532305	0.0357702
sp|P0A9N4|PFLA_ECOLI	Pyruvate formate-lyase 1-activating enzyme OS=Escherichia coli (strain K12) GN=pflA PE=1 SV=2	1	1.11535	0.999857	1.11157	0.987895	1.10826	1.15429	1.14452	0.0430532	0.142231	0.0172384	0.0656428	0.0113101	0.0438686	0.0250486	0.0700234
sp|P0A9P0|DLDH_ECOLI	Dihydrolipoyl dehydrogenase OS=Escherichia coli (strain K12) GN=lpdA PE=1 SV=2	1	0.997967	0.916967	0.93339	1.01937	0.976674	1.4858	1.14276	0.0102856	0.0374326	0.0187567	0.0346434	0.0149662	0.0188079	0.0427928	0.0832154
sp|P0AB67|PNTB_ECOLI	NAD(P) transhydrogenase subunit beta OS=Escherichia coli (strain K12) GN=pntB PE=1 SV=1	1	1.45951	1.22029	0.921696	1.61673	0.631259	1.66234	0.697512	0.0805018	0.188733	0.19029	0.167709	0.170161	0.103843	0.0332792	0.0393158
sp|P0ABJ9|CYDA_ECOLI	Cytochrome bd-I ubiquinol oxidase subunit 1 OS=Escherichia coli (strain K12) GN=cydA PE=1 SV=1	1	1.06102	0.985515	1.22273	1.1656	0.937699	1.02786	0.721989	0.0325731	0.136627	0.0684821	0.105337	0.0542924	0.0921596	0.0375768	0.0522656
sp|P0ABK2|CYDB_ECOLI	Cytochrome bd-I ubiquinol oxidase subunit 2 OS=Escherichia coli (strain K12) GN=cydB PE=1 SV=1	1	1.11557	0.999755	0.982593	1.09992	0.78573	0.995672	0.737738	0.0153354	0.0786215	0.0740261	0.0598539	0.0698935	0.0731855	0.0987244	0.0868868
sp|P0AC41|SDHA_ECOLI	Succinate dehydrogenase flavoprotein subunit OS=Escherichia coli (strain K12) GN=sdhA PE=1 SV=1	1	1.0126	1.27712	1.58508	1.55037	2.08234	3.66007	2.75951	0.0476757	0.0492101	0.0816803	0.126499	0.0534318	0.0747212	0.16572	0.293014
sp|P0AEQ3|GLNH_ECOLI	Glutamine-binding periplasmic protein OS=Escherichia coli (strain K12) GN=glnH PE=1 SV=1	1	0.904361	1.28076	1.00429	1.09191	1.33844	1.35181	2.49995	0.0477217	0.0549965	0.0127124	0.0437005	0.0499825	0.051383	0.074328	0.250891
sp|P0AFC3|NUOA_ECOLI	NADH-quinone oxidoreductase subunit A OS=Escherichia coli (strain K12) GN=nuoA PE=3 SV=1	1	1.10271	1.01993	1.05204	1.20992	0.937894	1.3496	0.888758	0.0485534	0.0571947	0.072944	0.0809343	0.0439742	0.0330027	0.0976191	0.0263217
sp|P0AFC7|NUOB_ECOLI	NADH-quinone oxidoreductase subunit B OS=Escherichia coli (strain K12) GN=nuoB PE=1 SV=1	1	1.04113	1.01755	1.12024	1.06369	1.14513	1.19867	1.25116	0.0781924	0.118256	0.0383388	0.0670854	0.0238222	0.0310482	0.0245338	0.0341202
sp|P0AFD1|NUOE_ECOLI	NADH-quinone oxidoreductase subunit E OS=Escherichia coli (strain K12) GN=nuoE PE=1 SV=1	1	0.970243	0.995788	1.11844	1.14811	1.04379	1.38431	1.27026	0.0346769	0.174514	0.0278611	0.107293	0.0269721	0.0735636	0.090485	0.0283435
sp|P0AFD6|NUOI_ECOLI	NADH-quinone oxidoreductase subunit I OS=Escherichia coli (strain K12) GN=nuoI PE=1 SV=1	1	0.829546	0.901	0.945464	1.05583	1.0393	1.20395	1.09026	0.0495995	0.0556483	0.0436305	0.0166797	0.0492438	0.0506963	0.0380733	0.0552376
sp|P0AFG3|ODO1_ECOLI	2-oxoglutarate dehydrogenase E1 component OS=Escherichia coli (strain K12) GN=sucA PE=1 SV=1	1	0.987778	0.9997	0.954961	1.08621	1.11007	1.62915	1.17374	0.110622	0.0186339	0.0583425	0.0622922	0.0604015	0.0596346	0.0370062	0.129571
sp|P0AFG6|ODO2_ECOLI	Dihydrolipoyllysine-residue succinyltransferase component of 2-oxoglutarate dehydrogenase complex OS=Escherichia coli (strain K12) GN=sucB PE=1 SV=2	1	1.09808	1.00238	1.14132	1.08274	1.36342	1.6186	1.68395	0.0430442	0.0244606	0.0406368	0.0363031	0.0699869	0.0616149	0.189328	0.124181
sp|P0AFG8|ODP1_ECOLI	Pyruvate dehydrogenase E1 component OS=Escherichia coli (strain K12) GN=aceE PE=1 SV=2	1	1.02432	0.933407	0.938223	1.00122	0.893856	1.35462	0.87472	0.0341337	0.0360526	0.00750922	0.0531341	0.00654844	0.0338609	0.0067352	0.0651849
sp|P0AFJ7|PITA_ECOLI	Low-affinity inorganic phosphate transporter 1 OS=Escherichia coli (strain K12) GN=pitA PE=1 SV=1	1	1.10093	1.13966	1.00089	1.32045	0.845513	1.22855	0.696014	0.0220869	0.142802	0.15729	0.154778	0.105636	0.0973375	0.12943	0.149355
sp|P0AGE9|SUCD_ECOLI	Succinyl-CoA ligase [ADP-forming] subunit alpha OS=Escherichia coli (strain K12) GN=sucD PE=1 SV=2	1	1.0329	1.06521	1.13375	1.17055	1.42171	2.04626	2.05221	0.0268356	0.055788	0.0245942	0.00854714	0.0830962	0.0217591	0.170455	0.0698201
sp|P10346|GLNQ_ECOLI	Glutamine transport ATP-binding protein GlnQ OS=Escherichia coli (strain K12) GN=glnQ PE=1 SV=1	1	1.0697	1.17532	0.933825	1.22214	1.09602	1.96001	2.09153	0.0507468	0.0668602	0.0143308	0.0308251	0.0160978	0.0113132	0.0808391	0.0676443
sp|P25437|FRMA_ECOLI	S-(hydroxymethyl)glutathione dehydrogenase OS=Escherichia coli (strain K12) GN=frmA PE=1 SV=3	1	1.05537	1.0307	1.03443	1.01552	1.08132	1.14309	1.06633	0.0175242	0.0258899	0.0285663	0.0142843	0.0228275	0.0265709	0.0258412	0.0456918
sp|P27306|STHA_ECOLI	Soluble pyridine nucleotide transhydrogenase OS=Escherichia coli (strain K12) GN=sthA PE=1 SV=5	1	0.922835	0.865404	1.05158	0.962139	1.30948	1.82526	1.13237	0.0621163	0.0252205	0.0292557	0.0207843	0.0210289	0.00860674	0.209686	0.109459
sp|P31979|NUOF_ECOLI	NADH-quinone oxidoreductase subunit F OS=Escherichia coli (strain K12) GN=nuoF PE=1 SV=3	1	1.06755	1.04715	1.10014	1.11242	1.0589	1.03694	1.15807	0.0470449	0.0314604	0.0539044	0.0339644	0.0378382	0.0562858	0.0657355	0.150529
sp|P33599|NUOCD_ECOLI	NADH-quinone oxidoreductase subunit C/D OS=Escherichia coli (strain K12) GN=nuoC PE=1 SV=3	1	0.988808	1.00666	1.07097	1.13231	1.00657	1.1742	1.13249	0.0378724	0.0163027	0.0121159	0.0184872	0.0280123	0.0154546	0.0480084	0.0425898
sp|P33602|NUOG_ECOLI	NADH-quinone oxidoreductase subunit G OS=Escherichia coli (strain K12) GN=nuoG PE=1 SV=4	1	0.976527	0.959835	0.996219	1.10695	1.06391	1.16564	1.1347	0.030284	0.0543358	0.0178243	0.0279947	0.0341327	0.0325065	0.0345477	0.0813486
sp|P37330|MASZ_ECOLI	Malate synthase G OS=Escherichia coli (strain K12) GN=glcB PE=1 SV=3	1	1.02062	0.993645	0.914823	1.04621	0.910164	0.884993	0.740809	0.0447436	0.06142	0.00561913	0.0340337	0.0863679	0.013398	0.0608836	0.14859
sp|P68066|GRCA_ECOLI	Autonomous glycyl radical cofactor OS=Escherichia coli (strain K12) GN=grcA PE=1 SV=1	1	1.13	1.22773	1.58758	1.11068	2.31392	2.0471	3.40179	0.0446288	0.11791	0.115482	0.0763138	0.0256747	0.263446	0.124517	0.207595
sp|P69441|KAD_ECOLI	Adenylate kinase OS=Escherichia coli (strain K12) GN=adk PE=1 SV=1	1	0.974037	0.986811	0.943722	0.989607	0.913517	0.882547	0.982376	0.020031	0.0435541	0.0343026	0.0386947	0.0302659	0.0208483	0.00277087	0.0367891
sp|P69681|AMTB_ECOLI	Ammonia channel OS=Escherichia coli (strain K12) GN=amtB PE=1 SV=1	1	1.99699	1.48067	2.62766	0.690002	0.85057	1.30321	4.91658	0.54023	2.43578	0.489898	1.04853	0.509334	0.814492	0.737344	1.4902
sp|P76558|MAO2_ECOLI	NADP-dependent malic enzyme OS=Escherichia coli (strain K12) GN=maeB PE=1 SV=1	1	1.1326	0.990035	1.10194	1.01743	1.01869	1.12711	1.03919	0.102468	0.0957057	0.0471517	0.0773261	0.0218079	0.0685764	0.11225	0.0411959
sp|P77454|GLSA1_ECOLI	Glutaminase 1 OS=Escherichia coli (strain K12) GN=glsA1 PE=1 SV=1	1	1.01205	0.87355	0.71499	0.720549	0.750394	0.399616	0.505573	0.0392795	0.0800335	0.0209814	0.0416304	0.017323	0.0493914	0.0217476	0.0307286
REMAINING PROTEINS
sp|O32583|THIS_ECOLI	Sulfur carrier protein ThiS OS=Escherichia coli (strain K12) GN=thiS PE=1 SV=1	1	0.824824	0.866876	0.792805	0.895647	0.408133	1.11389	0.333405	0.103056	0.0514602	0.124634	0.122527	0.027078	0.0397218	0.101934	0.0766355
sp|P00393|DHNA_ECOLI	NADH dehydrogenase OS=Escherichia coli (strain K12) GN=ndh PE=1 SV=2	1	0.955138	1.1266	1.48454	1.16463	1.47507	1.46264	1.82494	0.0404058	0.202202	0.132996	0.211306	0.111396	0.24599	0.125758	0.250295
sp|P00448|SODM_ECOLI	Superoxide dismutase [Mn] OS=Escherichia coli (strain K12) GN=sodA PE=1 SV=2	1	1.163	1.22809	1.24035	1.20421	1.79143	0.872298	2.28623	0.0944168	0.0344987	0.261482	0.119347	0.0451703	0.0687695	0.149464	0.132104
sp|P00452|RIR1_ECOLI	Ribonucleoside-diphosphate reductase 1 subunit alpha OS=Escherichia coli (strain K12) GN=nrdA PE=1 SV=2	1	1.01709	1.00944	0.929147	1.09812	0.790961	1.03327	0.84171	0.0189313	0.0402249	0.0488755	0.0958755	0.0303807	0.0584671	0.0392518	0.0478374
sp|P00490|PHSM_ECOLI	Maltodextrin phosphorylase OS=Escherichia coli (strain K12) GN=malP PE=1 SV=7	1	1.11434	1.0648	1.14168	0.967757	1.14221	0.355501	1.32023	0.0518072	0.0771373	0.104867	0.0582557	0.0147498	0.0289743	0.0194987	0.342184
sp|P00509|AAT_ECOLI	Aspartate aminotransferase OS=Escherichia coli (strain K12) GN=aspC PE=1 SV=1	1	1.10598	1.03511	1.0619	0.975863	1.05836	0.75335	0.942376	0.0350094	0.0315701	0.0100894	0.0189003	0.0119071	0.0216018	0.0152395	0.0408135
sp|P00547|KHSE_ECOLI	Homoserine kinase OS=Escherichia coli (strain K12) GN=thrB PE=1 SV=2	1	1.0086	0.931354	1.02105	0.934602	1.0219	1.03368	0.700217	0.0819658	0.0709681	0.0239463	0.0720793	0.0167856	0.0580137	0.0426837	0.0452373
sp|P00550|PTM3C_ECOLI	PTS system mannitol-specific EIICBA component OS=Escherichia coli (strain K12) GN=mtlA PE=1 SV=1	1	1.13472	1.10666	1.04507	1.25071	0.976345	1.20067	0.820435	0.0696538	0.0260338	0.077297	0.121141	0.0274844	0.0500455	0.0213429	0.0104179
sp|P00561|AK1H_ECOLI	Bifunctional aspartokinase/homoserine dehydrogenase 1 OS=Escherichia coli (strain K12) GN=thrA PE=1 SV=2	1	1.22013	0.939438	0.871654	1.17374	0.723715	0.975696	0.395577	0.0569746	0.0130106	0.116223	0.102154	0.0263468	0.0491681	0.0235926	0.00324769
sp|P00562|AK2H_ECOLI	Bifunctional aspartokinase/homoserine dehydrogenase 2 OS=Escherichia coli (strain K12) GN=metL PE=1 SV=3	1	0.984147	0.91767	0.895436	0.977518	0.71499	1.33611	0.633367	0.0500212	0.150285	0.105431	0.146478	0.154946	0.133499	0.0342536	0.0639597
sp|P00579|RPOD_ECOLI	RNA polymerase sigma factor RpoD OS=Escherichia coli (strain K12) GN=rpoD PE=1 SV=2	1	0.999876	0.976004	1.02445	1.01418	1.07519	1.33631	1.19752	0.0367786	0.0691362	0.0444621	0.0147082	0.0778759	0.0375363	0.0691975	0.0364913
sp|P00582|DPO1_ECOLI	DNA polymerase I OS=Escherichia coli (strain K12) GN=polA PE=1 SV=1	1	1.05439	0.95397	0.927964	1.00885	0.834765	0.8172	0.726937	0.0404168	0.0542588	0.0732517	0.0749055	0.046841	0.0339707	0.0176838	0.00877506
sp|P00634|PPB_ECOLI	Alkaline phosphatase OS=Escherichia coli (strain K12) GN=phoA PE=1 SV=1	1	0.868557	0.904891	0.962107	0.997268	1.00088	0.981429	0.870978	0.0746891	0.0170978	0.0503275	0.108378	0.11641	0.133444	0.0263317	0.240086
sp|P00722|BGAL_ECOLI	Beta-galactosidase OS=Escherichia coli (strain K12) GN=lacZ PE=1 SV=2	1	18.916	2.57609	8.2494	0.917853	9.95757	1.00365	9.54836	0.0071943	0.650683	0.142087	0.872848	0.00448595	0.821865	0.0160042	0.155409
sp|P00803|LEP_ECOLI	Signal peptidase I OS=Escherichia coli (strain K12) GN=lepB PE=1 SV=2	1	1.16167	0.971071	0.998529	1.1213	0.894418	1.18936	0.899147	0.0263278	0.0752161	0.0382717	0.0603939	0.0221242	0.0699845	0.0630039	0.0649835
sp|P00805|ASPG2_ECOLI	L-asparaginase 2 OS=Escherichia coli (strain K12) GN=ansB PE=1 SV=2	1	0.978668	0.986407	1.42776	0.89701	2.0176	0.778059	2.80247	0.0259114	0.00724788	0.0181302	0.0373417	0.0320143	0.0567648	0.040755	0.193034
sp|P00811|AMPC_ECOLI	Beta-lactamase OS=Escherichia coli (strain K12) GN=ampC PE=1 SV=1	1	1.04145	1.1173	0.778946	1.08019	0.719741	1.30492	0.857435	0.157347	0.0358588	0.0570813	0.0211434	0.0985168	0.0487929	0.111111	0.178664
sp|P00861|DCDA_ECOLI	Diaminopimelate decarboxylase OS=Escherichia coli (strain K12) GN=lysA PE=1 SV=1	1	1.12477	0.899859	0.853054	1.02883	0.724342	0.931318	0.633527	0.0143341	0.0296146	0.0282383	0.0592757	0.0507581	0.0185259	0.0380344	0.0735887
sp|P00887|AROH_ECOLI	Phospho-2-dehydro-3-deoxyheptonate aldolase, Trp-sensitive OS=Escherichia coli (strain K12) GN=aroH PE=1 SV=4	1	1.11964	0.976514	0.887036	1.00264	0.830281	0.817027	0.856689	0.0358828	0.0432416	0.0159824	0.046106	0.0289582	0.00148854	0.0257604	0.116361
sp|P00888|AROF_ECOLI	Phospho-2-dehydro-3-deoxyheptonate aldolase, Tyr-sensitive OS=Escherichia coli (strain K12) GN=aroF PE=1 SV=1	1	1.04508	0.933183	0.83918	1.03546	0.462886	0.904512	0.445715	0.0403355	0.116574	0.0331548	0.0108033	0.00980979	0.0299325	0.0271362	0.0337936
sp|P00892|ILVG_ECOLI	Acetolactate synthase isozyme 2 large subunit OS=Escherichia coli (strain K12) GN=ilvG PE=1 SV=3	1	1.0649	0.83175	1.14717	0.785713	1.25466	1.30399	0.477428	0.156613	0.243718	0.143524	0.168673	0.0600647	0.0636712	0.0425884	0.0735362
sp|P00893|ILVI_ECOLI	Acetolactate synthase isozyme 3 large subunit OS=Escherichia coli (strain K12) GN=ilvI PE=1 SV=2	1	1.03291	1.00993	0.96182	1.06018	0.777599	0.75108	0.57467	0.0198164	0.0548456	0.0234738	0.0292597	0.0290185	0.0238195	0.0461794	0.0884771
sp|P00894|ILVH_ECOLI	Acetolactate synthase isozyme 3 small subunit OS=Escherichia coli (strain K12) GN=ilvH PE=1 SV=3	1	0.934203	1.01814	0.853223	0.956623	0.824775	0.683271	0.589681	0.0557715	0.00383868	0.0721761	0.0677888	0.0579258	0.0143741	0.0377341	0.0310808
sp|P00895|TRPE_ECOLI	Anthranilate synthase component 1 OS=Escherichia coli (strain K12) GN=trpE PE=1 SV=2	1	1.01098	0.887229	0.801699	0.964121	0.781058	0.813932	0.622345	0.0152711	0.0708334	0.0345115	0.029776	0.0181406	0.00837397	0.0461943	0.105531
sp|P00903|PABA_ECOLI	Aminodeoxychorismate synthase component 2 OS=Escherichia coli (strain K12) GN=pabA PE=1 SV=1	1	1.18579	1.2331	1.04146	1.22227	0.938885	1.49333	1.42695	0.0975326	0.146502	0.0290455	0.158704	0.0819655	0.133563	0.139727	0.241316
sp|P00904|TRPGD_ECOLI	Bifunctional protein TrpGD OS=Escherichia coli (strain K12) GN=trpGD PE=1 SV=3	1	0.989036	1.03303	0.83789	1.02545	0.782759	1.06122	0.764945	0.0706678	0.0230128	0.0354621	0.0472036	0.0243108	0.0242073	0.0508079	0.0745354
sp|P00909|TRPC_ECOLI	Tryptophan biosynthesis protein TrpCF OS=Escherichia coli (strain K12) GN=trpC PE=1 SV=4	1	1.08194	0.9379	0.832594	1.01196	0.722245	0.872105	0.627929	0.039934	0.0748685	0.0243523	0.0349716	0.0209203	0.0213161	0.0192099	0.0190777
sp|P00934|THRC_ECOLI	Threonine synthase OS=Escherichia coli (strain K12) GN=thrC PE=1 SV=1	1	1.05876	0.908774	0.884726	0.946542	0.822696	0.913567	0.565867	0.00673624	0.0180585	0.0173023	0.00837461	0.0198685	0.00715597	0.00812236	0.0258509
sp|P00935|METB_ECOLI	Cystathionine gamma-synthase OS=Escherichia coli (strain K12) GN=metB PE=1 SV=1	1	1.13712	1.03434	1.04538	1.10437	0.981301	1.65588	1.13577	0.0159933	0.0357827	0.0338447	0.0390699	0.00961572	0.0680148	0.0748155	0.0598671
sp|P00936|CYAA_ECOLI	Adenylate cyclase OS=Escherichia coli (strain K12) GN=cyaA PE=1 SV=5	1	1.44831	1.36566	0.947424	1.52658	0.501443	1.65581	0.105535	0.28301	0.0853274	0.377742	0.0772549	0.102828	0.204137	0.22604	0.0653554
sp|P00946|MANA_ECOLI	Mannose-6-phosphate isomerase OS=Escherichia coli (strain K12) GN=manA PE=1 SV=1	1	0.944717	0.951219	0.959655	0.920506	1.02986	0.875957	1.05451	0.032598	0.0655591	0.0384811	0.0390886	0.0228947	0.0330475	0.0352838	0.0769373
sp|P00954|SYW_ECOLI	Tryptophan--tRNA ligase OS=Escherichia coli (strain K12) GN=trpS PE=1 SV=3	1	0.922575	1.0549	0.974965	0.993155	0.945029	0.821675	0.926303	0.0223012	0.0753042	0.0664864	0.01157	0.0350273	0.0104111	0.00909099	0.0408129
sp|P00956|SYI_ECOLI	Isoleucine--tRNA ligase OS=Escherichia coli (strain K12) GN=ileS PE=1 SV=5	1	1.04609	0.937322	0.952283	1.01438	0.866213	0.956687	0.6797	0.00467194	0.0124654	0.0349994	0.0542943	0.0155018	0.0124475	0.0168325	0.0439664
sp|P00957|SYA_ECOLI	Alanine--tRNA ligase OS=Escherichia coli (strain K12) GN=alaS PE=1 SV=2	1	1.01698	1.02643	0.97174	1.12854	0.912141	1.3179	0.904899	0.0202608	0.0184971	0.0201706	0.0426429	0.0111074	0.0095561	0.0101046	0.0308546
sp|P00959|SYM_ECOLI	Methionine--tRNA ligase OS=Escherichia coli (strain K12) GN=metG PE=1 SV=2	1	1.08207	1.06374	0.975803	1.14108	0.92328	1.12169	0.916752	0.0283918	0.0310347	0.023405	0.0322917	0.0105862	0.0161499	0.0243551	0.0286739
sp|P00960|SYGA_ECOLI	Glycine--tRNA ligase alpha subunit OS=Escherichia coli (strain K12) GN=glyQ PE=1 SV=2	1	0.883806	0.937255	0.897231	1.02943	0.770114	1.21487	1.16147	0.0734836	0.0389019	0.0791046	0.115339	0.0952736	0.0120297	0.0781041	0.186795
sp|P00961|SYGB_ECOLI	Glycine--tRNA ligase beta subunit OS=Escherichia coli (strain K12) GN=glyS PE=1 SV=4	1	1.07823	1.02913	1.03275	1.15507	0.996878	1.31146	1.04547	0.0281828	0.0769827	0.0315738	0.036321	0.0178936	0.0116351	0.0119237	0.00260741
sp|P00962|SYQ_ECOLI	Glutamine--tRNA ligase OS=Escherichia coli (strain K12) GN=glnS PE=1 SV=3	1	1.03466	1.03472	0.98039	1.07073	0.871612	0.970996	0.827313	0.0530388	0.0550978	0.0420652	0.0245417	0.00262869	0.0322019	0.0128363	0.0049236
sp|P00963|ASNA_ECOLI	Aspartate--ammonia ligase OS=Escherichia coli (strain K12) GN=asnA PE=1 SV=1	1	0.948029	1.07223	0.787302	1.18351	0.624935	2.10958	1.16932	0.0114428	0.0560665	0.0149609	0.0266515	0.0156807	0.0338595	0.119889	0.0184723
sp|P00968|CARB_ECOLI	Carbamoyl-phosphate synthase large chain OS=Escherichia coli (strain K12) GN=carB PE=1 SV=2	1	1.08004	1.1254	0.977646	1.21847	0.877871	1.43419	1.15537	0.0388844	0.0206149	0.0498486	0.0511431	0.010862	0.0170676	0.0038614	0.0281004
sp|P02358|RS6_ECOLI	30S ribosomal protein S6 OS=Escherichia coli (strain K12) GN=rpsF PE=1 SV=1	1	0.941789	0.992008	0.986338	0.948186	0.923743	1.01254	1.13745	0.00751051	0.0691674	0.0230145	0.0789828	0.0158938	0.0306615	0.00531289	0.0543676
sp|P02359|RS7_ECOLI	30S ribosomal protein S7 OS=Escherichia coli (strain K12) GN=rpsG PE=1 SV=3	1	1.01702	1.01202	0.999908	1.02296	0.968794	1.06682	1.12423	0.011338	0.056731	0.062286	0.0306165	0.0365282	0.0189926	0.0285146	0.0489885
sp|P02413|RL15_ECOLI	50S ribosomal protein L15 OS=Escherichia coli (strain K12) GN=rplO PE=1 SV=1	1	0.984196	1.03362	0.994821	1.09156	0.874194	1.20591	0.962401	0.0232411	0.0581009	0.0201425	0.0416706	0.0220218	0.0120367	0.0189908	0.0221365
sp|P02918|PBPA_ECOLI	Penicillin-binding protein 1A OS=Escherichia coli (strain K12) GN=mrcA PE=1 SV=1	1	0.9532	0.911848	0.944954	0.9457	0.836597	1.053	0.835962	0.0169315	0.0614553	0.0399975	0.0387217	0.025377	0.0379134	0.0495461	0.00896207
sp|P02919|PBPB_ECOLI	Penicillin-binding protein 1B OS=Escherichia coli (strain K12) GN=mrcB PE=1 SV=2	1	0.97166	0.968822	1.03048	1.11004	1.30085	1.5034	1.26844	0.12192	0.143877	0.0437344	0.0570785	0.214944	0.0544858	0.212412	0.0666643
sp|P02925|RBSB_ECOLI	Ribose import binding protein RbsB OS=Escherichia coli (strain K12) GN=rbsB PE=1 SV=1	1	0.94202	1.1106	1.24835	0.914626	1.67447	1.09367	1.69659	0.0253946	0.0460391	0.041199	0.0869456	0.0225353	0.0384245	0.0239751	0.173249
sp|P02929|TONB_ECOLI	Protein TonB OS=Escherichia coli (strain K12) GN=tonB PE=1 SV=2	1	0.782161	1.14147	0.89899	1.145	0.533006	0.762969	0.834478	0.136435	0.228717	0.0300454	0.15446	0.177032	0.0898126	0.399874	0.184371
sp|P02930|TOLC_ECOLI	Outer membrane protein TolC OS=Escherichia coli (strain K12) GN=tolC PE=1 SV=3	1	0.973896	1.05424	1.05001	1.01038	1.06479	0.970732	1.16167	0.00583827	0.00948342	0.0204002	0.0173912	0.0164375	0.0193031	0.0070698	0.0948522
sp|P02931|OMPF_ECOLI	Outer membrane protein F OS=Escherichia coli (strain K12) GN=ompF PE=1 SV=1	1	1.09657	1.29222	1.14389	1.55787	1.19112	2.98126	2.06179	0.0279838	0.0181814	0.0308295	0.0181812	0.0192925	0.0404123	0.0380827	0.0196365
sp|P02943|LAMB_ECOLI	Maltoporin OS=Escherichia coli (strain K12) GN=lamB PE=1 SV=1	1	1.1502	1.22315	2.58162	0.989827	3.66976	0.370465	6.63706	0.230556	0.032538	0.174064	0.367602	0.129923	0.107176	0.0359278	0.259176
sp|P03004|DNAA_ECOLI	Chromosomal replication initiator protein DnaA OS=Escherichia coli (strain K12) GN=dnaA PE=1 SV=2	1	1.07717	1.14187	0.878698	1.23268	0.685581	1.02102	0.823803	0.195648	0.0201682	0.111511	0.0966523	0.207428	0.0477757	0.0462053	0.206139
sp|P03007|DPO3E_ECOLI	DNA polymerase III subunit epsilon OS=Escherichia coli (strain K12) GN=dnaQ PE=1 SV=1	1	0.989398	1.26045	1.23772	1.46779	1.14435	1.51933	1.13096	0.0454645	0.257557	0.0501492	0.117803	0.245972	0.0299338	0.210213	0.0858362
sp|P03018|UVRD_ECOLI	DNA helicase II OS=Escherichia coli (strain K12) GN=uvrD PE=1 SV=1	1	0.975511	1.08003	1.23474	1.20161	1.30675	1.72601	1.41527	0.100897	0.124967	0.015075	0.128317	0.108778	0.121286	0.17098	0.11433
sp|P03023|LACI_ECOLI	Lactose operon repressor OS=Escherichia coli (strain K12) GN=lacI PE=1 SV=3	1	0.9466	6.35722	4.29681	25.4346	11.517	129.858	26.4915	0.0283724	0.0351026	0.23132	0.177434	0.970439	0.745225	1.89436	0.509246
sp|P03024|GALR_ECOLI	HTH-type transcriptional regulator GalR OS=Escherichia coli (strain K12) GN=galR PE=1 SV=1	1	1.40487	1.11223	1.066	1.11907	1.01891	0.757809	1.44204	0.106253	0.559192	0.0870645	0.0851063	0.031196	0.0805404	0.117319	0.137084
sp|P03813|YGEA_ECOLI	Uncharacterized protein YgeA OS=Escherichia coli (strain K12) GN=ygeA PE=1 SV=1	1	1.19338	1.34116	1.07147	1.71224	0.872306	1.12871	1.81071	0.0116633	0.193721	0.0751098	0.289665	0.213266	0.0694583	0.0393363	0.180774
sp|P03817|MIOC_ECOLI	Protein MioC OS=Escherichia coli (strain K12) GN=mioC PE=1 SV=4	1	0.977078	0.743346	0.947589	1.09565	1.13163	1.31348	1.41091	0.120858	0.0973414	0.0480239	0.330509	0.16607	0.27854	0.12841	0.102884
sp|P03841|MALM_ECOLI	Maltose operon periplasmic protein OS=Escherichia coli (strain K12) GN=malM PE=3 SV=1	1	0.903151	0.72954	1.22158	0.547271	1.20196	0.380915	1.63718	0.122617	0.0952905	0.0486648	0.0326608	0.0178117	0.0601988	0.0450119	0.0189896
sp|P04036|DAPB_ECOLI	4-hydroxy-tetrahydrodipicolinate reductase OS=Escherichia coli (strain K12) GN=dapB PE=1 SV=1	1	1.02216	1.11978	0.978334	1.10397	0.877884	1.29531	1.01412	0.00419007	0.0108983	0.0165863	0.0137803	0.0198498	0.0112087	0.0252702	0.00564505
sp|P04079|GUAA_ECOLI	GMP synthase [glutamine-hydrolyzing] OS=Escherichia coli (strain K12) GN=guaA PE=1 SV=1	1	1.07246	1.05008	0.987164	1.1524	0.932091	1.10368	0.987837	0.0124644	0.0246216	0.0358117	0.0462113	0.00841827	0.0290949	0.00997585	0.0408942
sp|P04128|FIMA1_ECOLI	Type-1 fimbrial protein, A chain OS=Escherichia coli (strain K12) GN=fimA PE=1 SV=2	1	1.09694	1.96633	0.919139	2.29385	0.57346	3.51894	1.7606	0.095314	0.0630075	0.396675	0.215337	0.069518	0.0772908	0.317891	0.117008
sp|P04335|FRSA_ECOLI	Esterase FrsA OS=Escherichia coli (strain K12) GN=frsA PE=3 SV=2	1	1.1154	1.01923	1.06569	1.05992	0.900994	1.22231	0.710817	0.0125928	0.104506	0.0479081	0.0568202	0.0356409	0.0224827	0.0407292	0.0102887
sp|P04391|OTC1_ECOLI	Ornithine carbamoyltransferase chain I OS=Escherichia coli (strain K12) GN=argI PE=1 SV=3	1	1.05327	1.0378	0.946986	0.957121	0.919577	0.772979	1.48708	0.0123777	0.0487614	0.00757186	0.023098	0.00499258	0.0208407	0.0135431	0.0437535
sp|P04425|GSHB_ECOLI	Glutathione synthetase OS=Escherichia coli (strain K12) GN=gshB PE=1 SV=1	1	0.965436	0.969927	1.01239	1.03561	0.96811	1.08604	0.912394	0.0083101	0.0566246	0.0343032	0.0311763	0.00828473	0.0300239	0.0541403	0.0740112
sp|P04693|TYRB_ECOLI	Aromatic-amino-acid aminotransferase OS=Escherichia coli (strain K12) GN=tyrB PE=1 SV=1	1	1.07396	0.952249	0.86492	1.09469	0.712564	1.00304	0.689356	0.103413	0.118274	0.113936	0.0555529	0.170369	0.058738	0.0428459	0.119399
sp|P04805|SYE_ECOLI	Glutamate--tRNA ligase OS=Escherichia coli (strain K12) GN=gltX PE=1 SV=1	1	0.952072	0.984917	0.944918	1.01249	0.919807	0.948235	0.971791	0.00742517	0.00964513	0.0274822	0.00690759	0.00795495	0.00796333	0.00402136	0.0434688
sp|P04816|LIVK_ECOLI	Leucine-specific-binding protein OS=Escherichia coli (strain K12) GN=livK PE=1 SV=2	1	1.04523	1.08831	1.02121	1.1551	0.866086	1.2639	0.881922	0.0421969	0.0476025	0.0453042	0.0446415	0.0186358	0.0207008	0.0395419	0.0379491
sp|P04825|AMPN_ECOLI	Aminopeptidase N OS=Escherichia coli (strain K12) GN=pepN PE=1 SV=2	1	1.16849	1.00281	0.958468	1.03396	0.909788	1.02441	0.799928	0.0605089	0.0463227	0.0441609	0.0316257	0.0201792	0.0278008	0.0250806	0.0279025
sp|P04846|NLPA_ECOLI	Lipoprotein 28 OS=Escherichia coli (strain K12) GN=nlpA PE=1 SV=1	1	0.963119	0.99922	0.826671	0.977882	0.727483	0.887227	0.782895	0.0117308	0.0252621	0.039	0.0110268	0.0301077	0.021349	0.0152169	0.0446244
sp|P04951|KDSB_ECOLI	3-deoxy-manno-octulosonate cytidylyltransferase OS=Escherichia coli (strain K12) GN=kdsB PE=1 SV=2	1	0.959161	1.00602	0.975918	0.993863	0.969571	1.04803	1.01373	0.0120526	0.0999002	0.0375797	0.0690423	0.00895946	0.0139374	0.0149044	0.0504653
sp|P04968|ILVA_ECOLI	L-threonine dehydratase biosynthetic IlvA OS=Escherichia coli (strain K12) GN=ilvA PE=1 SV=1	1	1.11219	0.858852	0.997278	0.972547	0.781587	1.04648	0.560942	0.0313695	0.0338618	0.0481193	0.0529583	0.0183602	0.0252712	0.0298681	0.0129521
sp|P04982|RBSD_ECOLI	D-ribose pyranase OS=Escherichia coli (strain K12) GN=rbsD PE=1 SV=3	1	0.931234	1.19471	1.4539	1.05093	1.59585	1.64251	1.46158	0.0512263	0.0207195	0.0335865	0.104112	0.00665681	0.0919166	0.0496618	0.0890642
sp|P04994|EX7L_ECOLI	Exodeoxyribonuclease 7 large subunit OS=Escherichia coli (strain K12) GN=xseA PE=1 SV=2	1	1.03316	1.12554	1.05231	1.0037	1.03392	0.995861	0.892265	0.103344	0.116548	0.0188262	0.0767073	0.0206345	0.0281673	0.0525088	0.121975
sp|P04995|EX1_ECOLI	Exodeoxyribonuclease I OS=Escherichia coli (strain K12) GN=sbcB PE=1 SV=2	1	1.14906	0.742259	1.06911	0.729737	1.03148	0.737842	0.58403	0.16856	0.151547	0.13474	0.0938528	0.115324	0.0789787	0.0399729	0.0731838
sp|P05020|PYRC_ECOLI	Dihydroorotase OS=Escherichia coli (strain K12) GN=pyrC PE=1 SV=2	1	0.898699	0.918611	0.86826	0.807358	0.744166	0.493445	0.755485	0.0322672	0.0504036	0.00137006	0.0246387	0.0293578	0.0271024	0.0105019	0.0207885
sp|P05055|PNP_ECOLI	Polyribonucleotide nucleotidyltransferase OS=Escherichia coli (strain K12) GN=pnp PE=1 SV=3	1	1.01713	1.01397	1.03555	1.13652	0.920913	1.06597	0.897486	0.0388977	0.0187914	0.0332797	0.0767645	0.0250481	0.0386853	0.0179678	0.0303042
sp|P05194|AROD_ECOLI	3-dehydroquinate dehydratase OS=Escherichia coli (strain K12) GN=aroD PE=1 SV=2	1	1.03851	1.02528	0.952772	0.901001	0.905138	0.881783	0.8643	0.0381559	0.046595	0.009505	0.0479816	0.00698436	0.0262832	0.0721079	0.0352685
sp|P05458|PTRA_ECOLI	Protease 3 OS=Escherichia coli (strain K12) GN=ptrA PE=1 SV=1	1	1.11435	1.02548	1.82697	0.990841	3.75926	0.949079	2.75163	0.0611318	0.0592433	0.0582116	0.117403	0.0432974	0.134151	0.0753669	0.338594
sp|P05459|PDXB_ECOLI	Erythronate-4-phosphate dehydrogenase OS=Escherichia coli (strain K12) GN=pdxB PE=2 SV=2	1	1.05827	1.11495	1.05037	1.08199	1.00071	1.02557	1.01031	0.0142059	0.0657125	0.0132424	0.0602505	0.0190667	0.00788044	0.0372085	0.0947305
sp|P05523|FPG_ECOLI	Formamidopyrimidine-DNA glycosylase OS=Escherichia coli (strain K12) GN=mutM PE=1 SV=3	1	1.23353	1.43255	1.56758	1.04945	1.98363	2.20528	1.38608	0.119951	0.408782	0.140666	0.291222	0.220908	0.192548	0.285428	0.582525
sp|P05637|APAH_ECOLI	Bis(5'-nucleosyl)-tetraphosphatase [symmetrical] OS=Escherichia coli (strain K12) GN=apaH PE=1 SV=2	1	1.2518	1.84452	1.86036	1.509	1.51204	1.93509	1.66781	0.108175	0.346213	0.32735	0.910578	0.30871	0.0920669	0.999905	0.586515
sp|P05719|T1SK_ECOLI	Type-1 restriction enzyme EcoKI specificity protein OS=Escherichia coli (strain K12) GN=hsdS PE=1 SV=1	1	1.20453	1.3789	1.04261	1.4233	0.895072	1.6024	1.0935	0.0699778	0.0776559	0.0410464	0.0430756	0.0737975	0.0470959	0.101282	0.138363
sp|P05791|ILVD_ECOLI	Dihydroxy-acid dehydratase OS=Escherichia coli (strain K12) GN=ilvD PE=1 SV=5	1	1.02602	0.868729	1.01843	0.980737	0.885266	1.14643	0.631364	0.0309001	0.0572904	0.0193416	0.0579053	0.0289101	0.00313791	0.0168746	0.0401341
sp|P05793|ILVC_ECOLI	Ketol-acid reductoisomerase OS=Escherichia coli (strain K12) GN=ilvC PE=1 SV=4	1	1.01168	0.994266	0.825946	1.04844	0.753723	0.784002	0.572909	0.018124	0.00438315	0.0276187	0.0256544	0.0143769	0.029968	0.0115791	0.0420459
sp|P05825|FEPA_ECOLI	Ferrienterobactin receptor OS=Escherichia coli (strain K12) GN=fepA PE=1 SV=2	1	1.11765	1.0569	1.20599	0.994134	1.35375	1.53056	1.09736	0.362972	0.530957	0.138668	0.180877	0.0914202	0.189183	0.0775288	0.0820262
sp|P05852|TSAD_ECOLI	tRNA N6-adenosine threonylcarbamoyltransferase OS=Escherichia coli (strain K12) GN=tsaD PE=1 SV=2	1	0.976559	1.10793	1.00219	1.26211	1.03766	1.21137	1.3684	0.0349323	0.125256	0.216389	0.0737421	0.0717417	0.125442	0.0597392	0.254832
sp|P06129|BTUB_ECOLI	Vitamin B12 transporter BtuB OS=Escherichia coli (strain K12) GN=btuB PE=1 SV=2	1	1.03517	1.29688	1.08447	1.41071	1.11805	1.36318	1.62811	0.0162063	0.0540582	0.0391572	0.0336919	0.106421	0.0977782	0.0454507	0.050588
sp|P06610|BTUE_ECOLI	Vitamin B12 transport periplasmic protein BtuE OS=Escherichia coli (strain K12) GN=btuE PE=3 SV=1	1	0.873769	0.907309	0.886615	0.81111	0.793259	0.574379	0.778488	0.0165935	0.0684921	0.0422408	0.0356447	0.0147536	0.0230832	0.0302313	0.0509894
sp|P06611|BTUD_ECOLI	Vitamin B12 import ATP-binding protein BtuD OS=Escherichia coli (strain K12) GN=btuD PE=1 SV=1	1	1.25777	0.979487	1.17766	0.859664	0.937945	0.862642	0.51801	0.318897	0.280997	0.140503	0.0786715	0.0421391	0.190464	0.161704	0.0603082
sp|P06612|TOP1_ECOLI	DNA topoisomerase 1 OS=Escherichia coli (strain K12) GN=topA PE=1 SV=2	1	1.07149	1.00139	0.999367	1.20442	0.919232	1.37556	0.877728	0.0736645	0.0566241	0.0319953	0.0383713	0.0260495	0.033492	0.0643831	0.0430314
sp|P06616|ERA_ECOLI	GTPase Era OS=Escherichia coli (strain K12) GN=era PE=1 SV=2	1	0.872009	1.08016	1.08833	1.27567	0.952668	0.955968	0.519898	0.0771423	0.0745188	0.11692	0.134648	0.182836	0.116711	0.146898	0.371003
sp|P06710|DPO3X_ECOLI	DNA polymerase III subunit tau OS=Escherichia coli (strain K12) GN=dnaX PE=1 SV=1	1	0.982385	1.04395	1.05901	1.31307	1.36885	3.84462	1.33661	0.0601876	0.0336124	0.046087	0.0084435	0.116906	0.0516873	0.389547	0.170151
sp|P06715|GSHR_ECOLI	Glutathione reductase OS=Escherichia coli (strain K12) GN=gor PE=1 SV=1	1	1.10652	0.978939	0.973202	0.982488	0.94672	1.05803	0.822353	0.016915	0.0791392	0.0173502	0.0517754	0.037574	0.00613665	0.0201828	0.0194734
sp|P06720|AGAL_ECOLI	Alpha-galactosidase OS=Escherichia coli (strain K12) GN=melA PE=1 SV=1	1	1.34844	0.971291	1.57491	0.941917	2.0949	0.507813	1.01769	0.132223	0.158631	0.160561	0.152944	0.0894591	0.149508	0.135598	0.313525
sp|P06721|METC_ECOLI	Cystathionine beta-lyase MetC OS=Escherichia coli (strain K12) GN=metC PE=1 SV=1	1	1.00202	1.00792	0.843653	0.958516	0.737218	0.786499	0.718202	0.0290339	0.0259035	0.0402944	0.0258981	0.0472571	0.014679	0.0405256	0.0317146
sp|P06960|OTC2_ECOLI	Ornithine carbamoyltransferase chain F OS=Escherichia coli (strain K12) GN=argF PE=1 SV=4	1	0.965842	1.08327	1.00146	1.08641	1.01935	0.793928	1.71376	0.0260217	0.0440552	0.0321237	0.043319	0.0383953	0.00685695	0.0695045	0.142985
sp|P06968|DUT_ECOLI	Deoxyuridine 5'-triphosphate nucleotidohydrolase OS=Escherichia coli (strain K12) GN=dut PE=1 SV=1	1	0.93286	1.08681	1.12539	1.12312	1.32234	1.23606	1.9193	0.0769221	0.0215958	0.0698238	0.0528287	0.0691871	0.0607285	0.00585185	0.0526392
sp|P06971|FHUA_ECOLI	Ferrichrome-iron receptor OS=Escherichia coli (strain K12) GN=fhuA PE=1 SV=2	1	1.21618	1.34738	1.22449	1.51637	1.61288	2.20052	1.84394	0.0634772	0.0492853	0.0260937	0.0797967	0.101318	0.0940063	0.0835701	0.0718423
sp|P06983|HEM3_ECOLI	Porphobilinogen deaminase OS=Escherichia coli (strain K12) GN=hemC PE=1 SV=2	1	1.02017	1.01222	1.04248	1.00292	1.01062	1.06971	1.03241	0.0141483	0.0320727	0.0541101	0.0535643	0.0195012	0.0294803	0.0248584	0.125338
sp|P06986|HIS8_ECOLI	Histidinol-phosphate aminotransferase OS=Escherichia coli (strain K12) GN=hisC PE=1 SV=2	1	0.908544	1.11421	0.989101	0.968753	0.876991	0.969385	1.02897	0.0126365	0.0509542	0.0757983	0.0116198	0.0287502	0.018554	0.0237061	0.0598188
sp|P06987|HIS7_ECOLI	Histidine biosynthesis bifunctional protein HisB OS=Escherichia coli (strain K12) GN=hisB PE=1 SV=1	1	1.03763	1.1608	1.04431	1.0834	0.876091	1.17624	0.988316	0.0479132	0.0625596	0.0509248	0.0127557	0.0477148	0.0313671	0.0591525	0.0214422
sp|P06988|HISX_ECOLI	Histidinol dehydrogenase OS=Escherichia coli (strain K12) GN=hisD PE=1 SV=5	1	1.11689	1.18608	0.996006	1.12334	0.903258	1.1546	1.24417	0.0460092	0.0380231	0.0407108	0.0203658	0.0636961	0.0303927	0.0158196	0.0825837
sp|P06989|HIS2_ECOLI	Histidine biosynthesis bifunctional protein HisIE OS=Escherichia coli (strain K12) GN=hisI PE=3 SV=3	1	0.819305	0.861458	0.909847	0.866219	0.947337	0.999065	0.723726	0.0216032	0.0690757	0.0188512	0.0532186	0.0305495	0.0984874	0.0401541	0.143405
sp|P06992|RSMA_ECOLI	Ribosomal RNA small subunit methyltransferase A OS=Escherichia coli (strain K12) GN=rsmA PE=1 SV=1	1	0.987643	0.971096	1.12251	1.02861	1.06855	0.991945	0.957664	0.218745	0.167589	0.129479	0.079494	0.0888368	0.0347083	0.106665	0.284909
sp|P06993|MALT_ECOLI	HTH-type transcriptional regulator MalT OS=Escherichia coli (strain K12) GN=malT PE=1 SV=2	1	1.11155	1.1286	1.43415	1.11963	1.2076	0.663588	1.33138	0.0399268	0.040606	0.209919	0.196467	0.0449571	0.100927	0.076791	0.0557975
sp|P06996|OMPC_ECOLI	Outer membrane protein C OS=Escherichia coli (strain K12) GN=ompC PE=1 SV=1	1	1.06593	0.996108	0.886282	0.926771	0.934526	0.667567	0.845191	0.0326611	0.0189043	0.00871647	0.0432976	0.00423894	0.010301	0.0162853	0.0421665
sp|P07003|POXB_ECOLI	Pyruvate dehydrogenase [ubiquinone] OS=Escherichia coli (strain K12) GN=poxB PE=1 SV=1	1	1.11284	0.883953	0.838719	0.864346	0.733042	0.421069	0.469249	0.113331	0.123474	0.0125023	0.0210123	0.0419469	0.0127797	0.0246003	0.0479907
sp|P07004|PROA_ECOLI	Gamma-glutamyl phosphate reductase OS=Escherichia coli (strain K12) GN=proA PE=1 SV=2	1	0.980835	0.978837	1.00566	1.02236	0.948417	0.970446	0.877455	0.011295	0.022817	0.00255925	0.0233819	0.00530362	0.0136577	0.03378	0.0313393
sp|P07012|RF2_ECOLI	Peptide chain release factor 2 OS=Escherichia coli (strain K12) GN=prfB PE=1 SV=3	1	1.07497	1.04343	1.02459	1.11745	1.04382	1.30108	1.01839	0.0345818	0.0388019	0.0193687	0.0201841	0.0223007	0.0190353	0.0466281	0.070333
sp|P07013|PRIB_ECOLI	Primosomal replication protein n OS=Escherichia coli (strain K12) GN=priB PE=1 SV=3	1	0.938853	1.07027	1.67262	1.02762	1.8683	1.33106	2.31878	0.293911	0.172852	0.123563	0.27166	0.0358122	0.116433	0.16609	0.135811
sp|P07023|TYRA_ECOLI	T-protein OS=Escherichia coli (strain K12) GN=tyrA PE=1 SV=1	1	0.970326	0.934126	0.852108	1.01189	0.538762	0.937529	0.430544	0.057281	0.0700124	0.00425016	0.0130204	0.0219505	0.0186503	0.0473299	0.0285602
sp|P07024|USHA_ECOLI	Protein UshA OS=Escherichia coli (strain K12) GN=ushA PE=1 SV=2	1	0.966762	0.996191	0.912138	0.982838	1.01238	0.776223	1.01809	0.00491508	0.0554217	0.024447	0.0364894	0.012816	0.0423143	0.00785233	0.0624081
sp|P07102|PPA_ECOLI	Periplasmic AppA protein OS=Escherichia coli (strain K12) GN=appA PE=1 SV=2	1	1.09185	0.803875	0.743711	0.718318	0.711058	0.324706	0.322147	0.0330142	0.0670008	0.0341895	0.00888975	0.0315551	0.00936041	0.00843469	0.0161627
sp|P07109|HISP_ECOLI	Histidine transport ATP-binding protein HisP OS=Escherichia coli (strain K12) GN=hisP PE=1 SV=2	1	1.03591	1.16048	1.21072	1.23329	1.2203	2.09532	1.56531	0.00821086	0.128823	0.0207537	0.051104	0.0792165	0.163572	0.0619742	0.177688
sp|P07118|SYV_ECOLI	Valine--tRNA ligase OS=Escherichia coli (strain K12) GN=valS PE=1 SV=2	1	1.00039	1.03123	0.932096	1.13591	0.901056	1.15863	0.827581	0.0371288	0.0282257	0.0290812	0.0495463	0.0135075	0.017536	0.0152933	0.0187847
sp|P07395|SYFB_ECOLI	Phenylalanine--tRNA ligase beta subunit OS=Escherichia coli (strain K12) GN=pheT PE=1 SV=2	1	1.07628	1.0273	0.971384	1.04059	0.911883	1.03174	0.915354	0.0287296	0.0486447	0.0364847	0.0494154	0.0246413	0.0166851	0.0238643	0.0288613
sp|P07464|THGA_ECOLI	Galactoside O-acetyltransferase OS=Escherichia coli (strain K12) GN=lacA PE=1 SV=1	1	17.497	2.28081	8.41511	1.06689	10.791	1.10334	11.8729	0.00921905	0.544205	0.00815209	0.252088	0.0589226	0.537323	0.0569997	0.405556
sp|P07604|TYRR_ECOLI	Transcriptional regulatory protein TyrR OS=Escherichia coli (strain K12) GN=tyrR PE=1 SV=2	1	1.02238	0.909133	0.95809	1.04335	0.889053	0.778686	0.982208	0.0183442	0.0407633	0.0550215	0.0322907	0.0620126	0.0121836	0.0789108	0.0642918
sp|P07623|META_ECOLI	Homoserine O-succinyltransferase OS=Escherichia coli (strain K12) GN=metA PE=1 SV=4	1	0.982298	1.04591	0.768926	1.0182	0.696355	1.53176	0.752725	0.0137322	0.0652205	0.023073	0.0265467	0.082932	0.0113172	0.0253976	0.0571222
sp|P07639|AROB_ECOLI	3-dehydroquinate synthase OS=Escherichia coli (strain K12) GN=aroB PE=1 SV=1	1	0.985455	0.779034	0.900904	0.942021	0.99877	0.919157	1.0786	0.137991	0.0789464	0.00837705	0.159955	0.118723	0.150685	0.055429	0.0145124
sp|P07649|TRUA_ECOLI	tRNA pseudouridine synthase A OS=Escherichia coli (strain K12) GN=truA PE=1 SV=1	1	1.15957	0.952095	1.01501	1.25074	0.890471	1.33161	0.759874	0.0541519	0.090188	0.0853596	0.0748663	0.0777302	0.221129	0.111187	0.0867558
sp|P07650|TYPH_ECOLI	Thymidine phosphorylase OS=Escherichia coli (strain K12) GN=deoA PE=1 SV=3	1	0.989066	1.00811	0.982081	0.973295	0.879877	0.770017	0.792945	0.0403414	0.0791516	0.020036	0.00993049	0.0340355	0.0323578	0.0084918	0.0526093
sp|P07658|FDHF_ECOLI	Formate dehydrogenase H OS=Escherichia coli (strain K12) GN=fdhF PE=1 SV=2	1	1.17335	0.819253	1.33856	0.915889	2.63576	0.646357	1.04081	0.152974	0.0905787	0.0971145	0.0552886	0.125743	0.0596808	0.066464	0.122738
sp|P07762|GLGB_ECOLI	1,4-alpha-glucan branching enzyme GlgB OS=Escherichia coli (strain K12) GN=glgB PE=1 SV=1	1	1.19814	0.833417	0.834744	1.10767	0.993673	0.816742	0.974424	0.0577434	0.151205	0.0870457	0.0737668	0.158027	0.0566836	0.0774478	0.118142
sp|P07813|SYL_ECOLI	Leucine--tRNA ligase OS=Escherichia coli (strain K12) GN=leuS PE=1 SV=2	1	1.10918	0.975873	0.96054	1.04623	0.847577	0.822326	0.742656	0.0277356	0.0309564	0.0356349	0.063697	0.0154617	0.0255394	0.0124262	0.0281329
sp|P07862|DDLB_ECOLI	D-alanine--D-alanine ligase B OS=Escherichia coli (strain K12) GN=ddlB PE=1 SV=3	1	0.889317	0.983599	0.933148	0.991375	0.91679	1.15426	0.802077	0.0303909	0.0527683	0.0268281	0.0338759	0.0209514	0.0405308	0.0284012	0.0082663
sp|P07913|TDH_ECOLI	L-threonine 3-dehydrogenase OS=Escherichia coli (strain K12) GN=tdh PE=1 SV=1	1	0.994766	1.04076	1.09748	1.0852	1.39427	1.29845	1.78541	0.0640768	0.0507423	0.0571772	0.116853	0.104223	0.0590533	0.022875	0.0706236
sp|P08142|ILVB_ECOLI	Acetolactate synthase isozyme 1 large subunit OS=Escherichia coli (strain K12) GN=ilvB PE=1 SV=1	1	1.0498	1.24211	1.11564	1.21971	0.909391	1.43548	1.10878	0.0309015	0.0367381	0.0243149	0.097098	0.0375305	0.0624362	0.0163913	0.232911
sp|P08178|PUR5_ECOLI	Phosphoribosylformylglycinamidine cyclo-ligase OS=Escherichia coli (strain K12) GN=purM PE=1 SV=3	1	0.956238	0.975043	0.967838	1.0579	0.840772	0.797261	0.860457	0.0793595	0.100077	0.0647648	0.0481719	0.109215	0.0130139	0.0818231	0.0193303
sp|P08179|PUR3_ECOLI	Phosphoribosylglycinamide formyltransferase OS=Escherichia coli (strain K12) GN=purN PE=1 SV=1	1	1.08197	0.945079	0.975318	1.07995	0.890283	1.04972	0.966595	0.0969617	0.0464871	0.0186693	0.110159	0.0182061	0.100698	0.0292812	0.158561
sp|P08191|FIMH_ECOLI	Protein FimH OS=Escherichia coli (strain K12) GN=fimH PE=1 SV=2	1	0.47582	1.9704	0.265934	4.87001	0.023197	10.1848	0.836432	0.326076	0.318651	0.745552	0.209359	0.303957	0.0178638	0.838692	0.585881
sp|P08192|FOLC_ECOLI	Bifunctional protein FolC OS=Escherichia coli (strain K12) GN=folC PE=1 SV=2	1	1.08357	0.994357	0.996637	1.11375	0.745097	1.11488	0.795882	0.0585902	0.0718659	0.0261702	0.0408676	0.0444807	0.0849304	0.0798873	0.14029
sp|P08201|NIRB_ECOLI	Nitrite reductase (NADH) large subunit OS=Escherichia coli (strain K12) GN=nirB PE=3 SV=4	1	1.076	1.00048	1.33894	1.08885	1.51126	1.47766	0.740255	0.0359634	0.00940656	0.0195397	0.0838564	0.0114979	0.0213785	0.0259438	0.0844583
sp|P08244|PYRF_ECOLI	Orotidine 5'-phosphate decarboxylase OS=Escherichia coli (strain K12) GN=pyrF PE=1 SV=1	1	1.04156	1.06013	0.984147	0.972098	0.914367	0.840583	1.07984	0.0496732	0.0787102	0.0531613	0.0126058	0.053791	0.0157464	0.0385371	0.0295047
sp|P08245|YCIH_ECOLI	Uncharacterized protein YciH OS=Escherichia coli (strain K12) GN=yciH PE=1 SV=1	1	0.88846	0.908382	0.969219	0.793176	0.819425	0.709381	0.701555	0.0800298	0.142079	0.0718425	0.0914122	0.0110928	0.0476281	0.0237554	0.205386
sp|P08312|SYFA_ECOLI	Phenylalanine--tRNA ligase alpha subunit OS=Escherichia coli (strain K12) GN=pheS PE=1 SV=2	1	0.88227	0.956926	0.983805	0.94773	0.979145	0.85755	0.936376	0.0387794	0.0456129	0.0585677	0.0350529	0.0235855	0.0194536	0.0336359	0.0244518
sp|P08331|CPDB_ECOLI	2',3'-cyclic-nucleotide 2'-phosphodiesterase/3'-nucleotidase OS=Escherichia coli (strain K12) GN=cpdB PE=1 SV=2	1	0.891788	0.939629	0.930416	0.901014	0.927389	0.951468	0.927292	0.011518	0.021267	0.0412634	0.0486115	0.051499	0.03749	0.139035	0.0633453
sp|P08373|MURB_ECOLI	UDP-N-acetylenolpyruvoylglucosamine reductase OS=Escherichia coli (strain K12) GN=murB PE=1 SV=1	1	0.873775	1.0044	1.05287	1.07082	0.885747	1.11512	0.790085	0.0406268	0.0776114	0.0331162	0.0061886	0.0337873	0.125672	0.0341404	0.117953
sp|P08390|USG_ECOLI	USG-1 protein OS=Escherichia coli (strain K12) GN=usg PE=1 SV=1	1	1.04248	0.904707	0.862721	0.881125	0.955456	0.928501	0.93647	0.0456913	0.0394362	0.108477	0.0352316	0.0468513	0.0240429	0.0283692	0.0648859
sp|P08395|SPPA_ECOLI	Protease 4 OS=Escherichia coli (strain K12) GN=sppA PE=1 SV=2	1	0.933397	0.969678	0.937442	1.10286	0.479935	0.903429	0.610113	0.242382	0.152086	0.0205268	0.215536	0.163599	0.158183	0.19663	0.075169
sp|P08506|DACC_ECOLI	D-alanyl-D-alanine carboxypeptidase DacC OS=Escherichia coli (strain K12) GN=dacC PE=1 SV=2	1	1.0132	0.994285	1.03057	0.907689	1.14883	0.806382	1.07133	0.0544386	0.0400545	0.0308877	0.0101342	0.0309949	0.0117789	0.0264182	0.0509198
sp|P08622|DNAJ_ECOLI	Chaperone protein DnaJ OS=Escherichia coli (strain K12) GN=dnaJ PE=1 SV=3	1	0.989553	1.20304	1.42291	1.11107	1.66672	2.0093	2.03965	0.0203359	0.0270935	0.0602897	0.0247848	0.0143042	0.0180041	0.0365221	0.0429462
sp|P08660|AK3_ECOLI	Lysine-sensitive aspartokinase 3 OS=Escherichia coli (strain K12) GN=lysC PE=1 SV=2	1	1.10717	1.08534	0.937559	1.21328	0.769396	1.56939	0.751163	0.022504	0.0284005	0.0779735	0.0573083	0.018592	0.0277894	0.0158294	0.0597002
sp|P08956|T1RK_ECOLI	Type I restriction enzyme EcoKI R protein OS=Escherichia coli (strain K12) GN=hsdR PE=3 SV=3	1	1.21991	1.24902	0.918036	1.39702	0.839565	1.28267	0.648371	0.0276401	0.110369	0.0982271	0.0769307	0.0108503	0.0219986	0.0709141	0.0919907
sp|P08957|T1MK_ECOLI	Type I restriction enzyme EcoKI M protein OS=Escherichia coli (strain K12) GN=hsdM PE=1 SV=1	1	1.09084	1.05992	1.03449	1.19632	0.91221	1.25823	0.909741	0.0299781	0.028269	0.0403862	0.0433667	0.0192155	0.05443	0.0389253	0.106178
sp|P09029|PURK_ECOLI	N5-carboxyaminoimidazole ribonucleotide synthase OS=Escherichia coli (strain K12) GN=purK PE=1 SV=2	1	0.843133	1.02205	0.943099	0.896188	1.00463	0.953645	1.06224	0.0645873	0.0837458	0.146305	0.0534131	0.137538	0.136451	0.0446175	0.113745
sp|P09030|EX3_ECOLI	Exodeoxyribonuclease III OS=Escherichia coli (strain K12) GN=xthA PE=1 SV=4	1	1.10255	0.996202	0.95098	0.977275	0.970597	0.917007	0.955203	0.0675493	0.151429	0.0196678	0.00654107	0.0278536	0.0135609	0.00873913	0.0150754
sp|P09053|AVTA_ECOLI	Valine--pyruvate aminotransferase OS=Escherichia coli (strain K12) GN=avtA PE=1 SV=3	1	1.03541	1.08516	0.994014	1.06145	0.941336	0.941768	0.847188	0.0594515	0.0858803	0.055342	0.022269	0.0360329	0.0543957	0.0141627	0.0579044
sp|P09099|XYLB_ECOLI	Xylulose kinase OS=Escherichia coli (strain K12) GN=xylB PE=1 SV=1	1	1.03967	0.922001	0.836138	0.808421	0.791381	0.564226	0.669684	0.102683	0.14992	0.0604308	0.0455892	0.0964141	0.045845	0.0438427	0.0484562
sp|P09127|HEMX_ECOLI	Putative uroporphyrinogen-III C-methyltransferase OS=Escherichia coli (strain K12) GN=hemX PE=1 SV=1	1	0.977455	1.00604	0.96097	1.008	0.881889	0.877014	1.0017	0.0350588	0.0244193	0.0858399	0.0398244	0.0676524	0.025025	0.0181047	0.0270706
sp|P09147|GALE_ECOLI	UDP-glucose 4-epimerase OS=Escherichia coli (strain K12) GN=galE PE=1 SV=1	1	0.518751	0.882071	0.783886	0.857378	0.793727	0.782685	0.853779	0.0290651	0.0395231	0.0253438	0.0146861	0.0307359	0.0252894	0.0227856	0.0326251
sp|P09148|GAL7_ECOLI	Galactose-1-phosphate uridylyltransferase OS=Escherichia coli (strain K12) GN=galT PE=1 SV=2	1	0.58877	0.909256	0.909082	0.962345	0.991035	1.03934	1.08559	0.0337665	0.033573	0.058126	0.0606088	0.0233728	0.0242708	0.011531	0.0552823
sp|P09151|LEU1_ECOLI	2-isopropylmalate synthase OS=Escherichia coli (strain K12) GN=leuA PE=1 SV=5	1	1.13472	1.12332	1.07992	1.098	0.837623	0.753785	0.748895	0.0510157	0.0535981	0.0303298	0.0438236	0.0227768	0.00917635	0.00385013	0.028731
sp|P09152|NARG_ECOLI	Respiratory nitrate reductase 1 alpha chain OS=Escherichia coli (strain K12) GN=narG PE=1 SV=4	1	1.07391	0.798745	0.838882	0.782111	0.685936	0.281023	0.295119	0.035675	0.058878	0.020138	0.0838419	0.0258948	0.0499913	0.0159056	0.0101006
sp|P09158|SPEE_ECOLI	Polyamine aminopropyltransferase OS=Escherichia coli (strain K12) GN=speE PE=1 SV=2	1	0.911661	0.992	0.886548	0.96265	0.873958	1.17991	1.19514	0.043368	0.0733716	0.0590157	0.0167683	0.0293201	0.0110187	0.0189638	0.0371149
sp|P09169|OMPT_ECOLI	Protease 7 OS=Escherichia coli (strain K12) GN=ompT PE=1 SV=1	1	0.979259	1.17239	1.0828	1.12139	1.13911	1.12813	1.26048	0.0191573	0.0260318	0.0470249	0.0226589	0.0109961	0.017769	0.030016	0.105088
sp|P09323|PTW3C_ECOLI	PTS system N-acetylglucosamine-specific EIICBA component OS=Escherichia coli (strain K12) GN=nagE PE=3 SV=1	1	1.17231	1.09362	1.09788	1.59219	1.0614	1.691	1.0092	0.0772414	0.0461248	0.168323	0.0939821	0.0891497	0.102107	0.0934238	0.0702698
sp|P09372|GRPE_ECOLI	Protein GrpE OS=Escherichia coli (strain K12) GN=grpE PE=1 SV=1	1	0.979646	1.10419	1.28667	0.98005	1.47862	1.22576	1.80771	0.0367829	0.0984762	0.0718752	0.106449	0.0529802	0.0159761	0.0236758	0.0816502
sp|P09394|GLPQ_ECOLI	Glycerophosphoryl diester phosphodiesterase OS=Escherichia coli (strain K12) GN=glpQ PE=1 SV=2	1	1.95375	1.00274	1.36636	1.20687	2.82381	0.905488	3.84808	0.255074	0.260417	0.153234	0.227916	0.0883416	0.272354	0.105865	0.675548
sp|P09424|MTLD_ECOLI	Mannitol-1-phosphate 5-dehydrogenase OS=Escherichia coli (strain K12) GN=mtlD PE=1 SV=3	1	0.883915	1.04541	0.619583	0.568433	0.620619	0.409069	0.634633	0.208136	0.204951	0.218643	0.246274	0.196324	0.121922	0.155779	0.135382
sp|P09546|PUTA_ECOLI	Bifunctional protein PutA OS=Escherichia coli (strain K12) GN=putA PE=1 SV=3	1	0.931992	0.893268	0.635426	1.12114	0.991308	2.64088	1.85947	0.244613	0.208187	0.0972184	0.0862298	0.0658222	0.237712	0.262356	0.255089
sp|P09549|DEDD_ECOLI	Cell division protein DedD OS=Escherichia coli (strain K12) GN=dedD PE=3 SV=2	1	1.75836	1.077	1.06168	1.10662	1.07192	1.33958	1.32079	0.134491	0.859002	0.190996	0.07651	0.181145	0.152492	0.145385	0.396773
sp|P09551|ARGT_ECOLI	Lysine/arginine/ornithine-binding periplasmic protein OS=Escherichia coli (strain K12) GN=argT PE=1 SV=3	1	0.95165	1.06472	1.04217	0.944077	1.14076	1.0992	1.51742	0.0517298	0.00283601	0.0699484	0.0180368	0.0356714	0.0399206	0.0567692	0.164474
sp|P0A698|UVRA_ECOLI	UvrABC system protein A OS=Escherichia coli (strain K12) GN=uvrA PE=1 SV=1	1	1.03009	0.889959	0.898892	0.974346	0.673954	0.802135	0.548496	0.0512601	0.0710791	0.0459965	0.0796767	0.0389162	0.0659248	0.0395849	0.0758503
sp|P0A6A6|LEUC_ECOLI	3-isopropylmalate dehydratase large subunit OS=Escherichia coli (strain K12) GN=leuC PE=1 SV=2	1	1.00582	1.06729	0.959033	1.02132	0.750747	0.8157	0.698115	0.0308687	0.0515078	0.0160516	0.0220882	0.0389725	0.0101874	0.0100977	0.0328486
sp|P0A6A8|ACP_ECOLI	Acyl carrier protein OS=Escherichia coli (strain K12) GN=acpP PE=1 SV=2	1	1.08998	1.05427	1.0395	1.01071	1.08415	0.966235	1.19957	0.0311407	0.0397205	0.0509283	0.0689405	0.0181887	0.0424933	0.00803336	0.126609
sp|P0A6B4|ALR1_ECOLI	Alanine racemase, biosynthetic OS=Escherichia coli (strain K12) GN=alr PE=1 SV=1	1	0.847805	1.0124	1.00619	0.992062	0.972687	0.981763	0.818619	0.0779063	0.052534	0.03574	0.0509584	0.0360897	0.0655781	0.0664739	0.0920762
sp|P0A6B7|ISCS_ECOLI	Cysteine desulfurase IscS OS=Escherichia coli (strain K12) GN=iscS PE=1 SV=1	1	1.00933	0.997296	1.07088	1.05703	1.11957	1.07587	0.949482	0.0156214	0.0203164	0.0378816	0.016714	0.0468193	0.0484212	0.0342527	0.033817
sp|P0A6C1|END4_ECOLI	Endonuclease 4 OS=Escherichia coli (strain K12) GN=nfo PE=1 SV=1	1	1.17483	1.0423	1.11333	1.1005	1.10344	1.07449	0.975237	0.0546473	0.0528773	0.0425783	0.0452979	0.0728927	0.0872375	0.0324692	0.136117
sp|P0A6C5|ARGA_ECOLI	Amino-acid acetyltransferase OS=Escherichia coli (strain K12) GN=argA PE=1 SV=1	1	1.04024	1.07168	0.956706	1.13517	0.750679	1.37299	0.949651	0.0234437	0.00921033	0.0316572	0.0452547	0.0500142	0.0454945	0.0750191	0.0761348
sp|P0A6C8|ARGB_ECOLI	Acetylglutamate kinase OS=Escherichia coli (strain K12) GN=argB PE=1 SV=1	1	0.885289	1.08273	1.0035	0.983428	0.999923	1.09901	1.22397	0.0319079	0.00526835	0.0710293	0.0217413	0.0620865	0.0335077	0.0488788	0.084638
sp|P0A6D3|AROA_ECOLI	3-phosphoshikimate 1-carboxyvinyltransferase OS=Escherichia coli (strain K12) GN=aroA PE=1 SV=1	1	1.00693	0.984921	0.940798	1.08224	0.785259	1.1304	0.701393	0.028913	0.0269356	0.0222136	0.020143	0.00821638	0.0186425	0.0279811	0.0562369
sp|P0A6D7|AROK_ECOLI	Shikimate kinase 1 OS=Escherichia coli (strain K12) GN=aroK PE=1 SV=2	1	0.991982	1.13936	1.02438	1.27804	0.944612	1.13854	1.43805	0.0736649	0.149434	0.0860031	0.0932393	0.140121	0.0399338	0.121565	0.15548
sp|P0A6E1|AROL_ECOLI	Shikimate kinase 2 OS=Escherichia coli (strain K12) GN=aroL PE=1 SV=3	1	0.979741	1.00616	0.981824	1.00509	0.776284	0.918877	0.756257	0.0284925	0.0941412	0.0319604	0.0618137	0.0260182	0.05402	0.0650626	0.0981517
sp|P0A6E4|ASSY_ECOLI	Argininosuccinate synthase OS=Escherichia coli (strain K12) GN=argG PE=1 SV=2	1	0.990921	1.09571	0.935325	1.13995	0.935078	1.51344	1.2343	0.016183	0.0307627	0.030834	0.00779905	0.0167639	0.0230674	0.0328196	0.037358
sp|P0A6E9|BIOD2_ECOLI	ATP-dependent dethiobiotin synthetase BioD 2 OS=Escherichia coli (strain K12) GN=bioD2 PE=3 SV=1	1	0.910329	0.966149	1.18806	0.966193	1.22914	1.18141	0.872335	0.148364	0.156454	0.0745845	0.13144	0.014907	0.0937385	0.0168048	0.287971
sp|P0A6F1|CARA_ECOLI	Carbamoyl-phosphate synthase small chain OS=Escherichia coli (strain K12) GN=carA PE=1 SV=1	1	0.981195	1.13632	0.986408	1.16663	0.896899	1.32756	1.224	0.0121188	0.0350714	0.0193112	0.026283	0.016503	0.0188073	0.0205534	0.077755
sp|P0A6F3|GLPK_ECOLI	Glycerol kinase OS=Escherichia coli (strain K12) GN=glpK PE=1 SV=2	1	1.04763	1.17163	1.24307	1.09965	1.28794	1.05153	1.49486	0.0899364	0.0948727	0.122131	0.0663107	0.0509903	0.0537727	0.0472948	0.207495
sp|P0A6F5|CH60_ECOLI	60 kDa chaperonin OS=Escherichia coli (strain K12) GN=groL PE=1 SV=2	1	1.07028	1.1413	1.31147	1.06244	1.61875	1.61097	1.87398	0.0190774	0.0299497	0.00459732	0.0449561	0.00658687	0.00211816	0.022695	0.100414
sp|P0A6F9|CH10_ECOLI	10 kDa chaperonin OS=Escherichia coli (strain K12) GN=groS PE=1 SV=1	1	1.11434	1.21465	1.49782	1.07808	1.85003	1.64846	2.34922	0.0175518	0.0780443	0.0340625	0.0845417	0.0143604	0.0275489	0.012928	0.148818
sp|P0A6G3|PNCC_ECOLI	Nicotinamide-nucleotide amidohydrolase PncC OS=Escherichia coli (strain K12) GN=pncC PE=1 SV=1	1	0.891719	0.881231	0.971261	0.851986	0.976216	0.930582	0.835511	0.0799832	0.020515	0.0780219	0.0313566	0.00723121	0.0496744	0.0832335	0.0319931
sp|P0A6G7|CLPP_ECOLI	ATP-dependent Clp protease proteolytic subunit OS=Escherichia coli (strain K12) GN=clpP PE=1 SV=1	1	0.784989	0.814435	0.978131	0.741244	1.11909	0.79677	0.956408	0.0649887	0.215222	0.049672	0.0635842	0.0576086	0.185035	0.0783267	0.19711
sp|P0A6H1|CLPX_ECOLI	ATP-dependent Clp protease ATP-binding subunit ClpX OS=Escherichia coli (strain K12) GN=clpX PE=1 SV=2	1	1.05006	1.00782	1.02582	1.01284	0.985919	0.94958	1.07885	0.0165477	0.0290839	0.0409951	0.0133361	0.0357154	0.0330793	0.0316953	0.0880962
sp|P0A6H5|HSLU_ECOLI	ATP-dependent protease ATPase subunit HslU OS=Escherichia coli (strain K12) GN=hslU PE=1 SV=1	1	1.00525	1.10294	1.26816	1.02822	1.51336	1.67044	1.64719	0.00797046	0.010407	0.0133585	0.0483956	0.00966028	0.0345576	0.0355954	0.0851477
sp|P0A6I0|KCY_ECOLI	Cytidylate kinase OS=Escherichia coli (strain K12) GN=cmk PE=1 SV=1	1	0.903151	0.941645	0.966546	0.861934	1.05632	0.863976	1.08203	0.0717486	0.0444066	0.0123356	0.0605566	0.0195284	0.0270237	0.0138607	0.052143
sp|P0A6I3|COAA_ECOLI	Pantothenate kinase OS=Escherichia coli (strain K12) GN=coaA PE=1 SV=1	1	0.725472	1.37015	0.755909	1.11394	0.946478	0.986527	0.721484	0.157668	0.14763	0.271582	0.270744	0.147172	0.152179	0.310177	0.507471
sp|P0A6I6|COAD_ECOLI	Phosphopantetheine adenylyltransferase OS=Escherichia coli (strain K12) GN=coaD PE=1 SV=1	1	0.829644	0.983699	0.568397	0.754649	1.00297	0.351147	0.242827	0.677839	0.46043	0.705695	0.104043	0.249864	0.488432	0.261656	0.245529
sp|P0A6I9|COAE_ECOLI	Dephospho-CoA kinase OS=Escherichia coli (strain K12) GN=coaE PE=1 SV=1	1	0.953673	1.08487	1.01717	0.911456	1.01637	0.677815	1.00408	0.0600821	0.0446207	0.0461938	0.00401355	0.0119277	0.0285901	0.0268621	0.140906
sp|P0A6J1|CYSC_ECOLI	Adenylyl-sulfate kinase OS=Escherichia coli (strain K12) GN=cysC PE=1 SV=2	1	1.0839	1.02787	0.992791	0.943003	0.858077	1.08518	0.630863	0.0260539	0.0800654	0.0784018	0.0301688	0.175659	0.078954	0.0605271	0.042573
sp|P0A6J5|DADA_ECOLI	D-amino acid dehydrogenase OS=Escherichia coli (strain K12) GN=dadA PE=1 SV=1	1	0.961537	0.764637	0.803702	0.851166	0.796915	1.08978	1.13618	0.100444	0.0758933	0.0579727	0.14969	0.0414887	0.0544803	0.0783285	0.219855
sp|P0A6J8|DDLA_ECOLI	D-alanine--D-alanine ligase A OS=Escherichia coli (strain K12) GN=ddlA PE=3 SV=1	1	1.0014	0.881535	0.897489	0.928451	1.02212	0.94052	1.09869	0.0318128	0.043434	0.0337277	0.0310914	0.0253909	0.0338069	0.0212536	0.0300004
sp|P0A6K1|DAPF_ECOLI	Diaminopimelate epimerase OS=Escherichia coli (strain K12) GN=dapF PE=1 SV=1	1	1.06365	1.31062	0.896884	1.32199	0.87015	1.43159	1.35647	0.223774	0.145721	0.204363	0.0395065	0.0468299	0.121035	0.1593	0.305628
sp|P0A6K3|DEF_ECOLI	Peptide deformylase OS=Escherichia coli (strain K12) GN=def PE=1 SV=2	1	0.985482	0.969867	0.993289	0.939852	0.98268	0.986133	1.02269	0.0117	0.041861	0.016854	0.0621621	0.0106778	0.0275384	0.0200596	0.0633489
sp|P0A6K6|DEOB_ECOLI	Phosphopentomutase OS=Escherichia coli (strain K12) GN=deoB PE=1 SV=1	1	1.05352	0.908864	0.971657	0.817876	1.06394	0.627794	0.908364	0.0625366	0.0459128	0.0380517	0.0240313	0.0265227	0.0100312	0.00588493	0.0101972
sp|P0A6L0|DEOC_ECOLI	Deoxyribose-phosphate aldolase OS=Escherichia coli (strain K12) GN=deoC PE=1 SV=1	1	0.932019	0.927163	0.893688	0.841132	0.899928	0.667501	0.690697	0.0186523	0.0241387	0.0172151	0.0181066	0.015886	0.0222922	0.00721433	0.0311817
sp|P0A6L2|DAPA_ECOLI	4-hydroxy-tetrahydrodipicolinate synthase OS=Escherichia coli (strain K12) GN=dapA PE=1 SV=1	1	0.994789	0.937122	0.925608	0.893744	0.933212	0.73389	0.896901	0.0449444	0.0378885	0.0202389	0.0197983	0.0197856	0.0157286	0.0312185	0.0705867
sp|P0A6L4|NANA_ECOLI	N-acetylneuraminate lyase OS=Escherichia coli (strain K12) GN=nanA PE=1 SV=2	1	1.04363	1.09413	1.36987	1.00771	2.40715	1.09016	5.07181	0.0998538	0.108731	0.124872	0.330901	0.155533	0.210656	0.0341491	0.646462
sp|P0A6L9|HSCB_ECOLI	Co-chaperone protein HscB OS=Escherichia coli (strain K12) GN=hscB PE=1 SV=1	1	0.994663	0.948078	0.538293	2.41459	1.00913	1.8821	0.359586	0.779132	0.74921	1.17177	0.646419	1.70025	0.727226	1.41538	0.38811
sp|P0A6M4|DTD_ECOLI	D-aminoacyl-tRNA deacylase OS=Escherichia coli (strain K12) GN=dtd PE=1 SV=1	1	1.11873	0.901457	0.851486	1.41194	0.680747	1.05314	1.15611	0.296452	0.179479	0.260611	0.0498547	0.175992	0.0787049	0.216215	0.25329
sp|P0A6M8|EFG_ECOLI	Elongation factor G OS=Escherichia coli (strain K12) GN=fusA PE=1 SV=2	1	1.05982	1.10037	1.0404	1.20216	0.984853	1.45844	1.27159	0.00555366	0.0242741	0.04681	0.0534239	0.0137407	0.0211132	0.011935	0.0710267
sp|P0A6N4|EFP_ECOLI	Elongation factor P OS=Escherichia coli (strain K12) GN=efp PE=1 SV=2	1	0.97002	1.01506	1.03542	1.00476	0.879322	0.77659	0.969432	0.0468303	0.0539288	0.025595	0.0845267	0.0330921	0.0238479	0.00875422	0.0192155
sp|P0A6N8|EFPL_ECOLI	Elongation factor P-like protein OS=Escherichia coli (strain K12) GN=yeiP PE=1 SV=1	1	0.930284	1.09479	1.03719	1.0626	1.02988	0.972794	1.51181	0.0469338	0.0587305	0.0502093	0.0296934	0.0148268	0.00890628	0.0181039	0.193988
sp|P0A6P1|EFTS_ECOLI	Elongation factor Ts OS=Escherichia coli (strain K12) GN=tsf PE=1 SV=2	1	1.01578	1.01322	1.05816	1.01024	1.03406	0.998293	1.21309	0.0380601	0.0481412	0.0257078	0.0382705	0.0113516	0.0212336	0.00820196	0.0379528
sp|P0A6P5|DER_ECOLI	GTPase Der OS=Escherichia coli (strain K12) GN=der PE=1 SV=1	1	0.928757	0.994372	0.991394	1.07416	0.801697	1.21233	0.906944	0.0720387	0.034431	0.0684309	0.0341658	0.0170727	0.0526882	0.0252664	0.17409
sp|P0A6P7|ENGB_ECOLI	Probable GTP-binding protein EngB OS=Escherichia coli (strain K12) GN=engB PE=1 SV=1	1	0.998621	1.1302	1.12	1.06982	1.07629	1.06612	1.34644	0.0114636	0.0575431	0.0715021	0.063695	0.0309143	0.0182167	0.0206707	0.0610146
sp|P0A6Q3|FABA_ECOLI	3-hydroxydecanoyl-[acyl-carrier-protein] dehydratase OS=Escherichia coli (strain K12) GN=fabA PE=1 SV=2	1	1.13011	1.16168	1.085	1.23243	1.24045	1.6373	1.71288	0.0449471	0.11372	0.0175358	0.0382528	0.0162027	0.0274928	0.0123165	0.0426386
sp|P0A6Q6|FABZ_ECOLI	3-hydroxyacyl-[acyl-carrier-protein] dehydratase FabZ OS=Escherichia coli (strain K12) GN=fabZ PE=1 SV=1	1	0.952406	1.02936	1.01539	0.994597	1.00933	1.08141	1.22858	0.0283874	0.0260862	0.01316	0.00993726	0.0241936	0.0251606	0.0164072	0.0412597
sp|P0A6R0|FABH_ECOLI	3-oxoacyl-[acyl-carrier-protein] synthase 3 OS=Escherichia coli (strain K12) GN=fabH PE=1 SV=1	1	0.994053	1.0374	1.02521	1.06929	1.00391	1.14243	1.19312	0.0195518	0.047129	0.0502726	0.0372129	0.028004	0.024986	0.0349264	0.0909072
sp|P0A6S5|FTSB_ECOLI	Cell division protein FtsB OS=Escherichia coli (strain K12) GN=ftsB PE=1 SV=1	1	0.803994	0.953176	0.822669	0.954126	0.615666	0.957863	0.510529	0.0419341	0.079081	0.0478118	0.0197677	0.0651721	0.0311586	0.0903177	0.00586663
sp|P0A6S7|GPDA_ECOLI	Glycerol-3-phosphate dehydrogenase [NAD(P)+] OS=Escherichia coli (strain K12) GN=gpsA PE=3 SV=1	1	1.00615	0.776582	0.758977	0.798461	0.861305	0.804403	0.85656	0.0359056	0.0753055	0.213001	0.198803	0.052445	0.0691034	0.102109	0.0834096
sp|P0A6T3|GAL1_ECOLI	Galactokinase OS=Escherichia coli (strain K12) GN=galK PE=1 SV=2	1	0.685263	0.881297	0.932765	0.938295	1.02386	1.02322	0.971843	0.0407484	0.011331	0.0173931	0.0246692	0.0130445	0.040388	0.0222469	0.0293422
sp|P0A6T5|GCH1_ECOLI	GTP cyclohydrolase 1 OS=Escherichia coli (strain K12) GN=folE PE=1 SV=2	1	1.09822	0.978547	0.947108	0.976882	0.757876	0.985198	0.915681	0.0462976	0.119825	0.0241398	0.0263566	0.016415	0.00894026	0.0334434	0.0330857
sp|P0A6T9|GCSH_ECOLI	Glycine cleavage system H protein OS=Escherichia coli (strain K12) GN=gcvH PE=1 SV=2	1	0.872067	0.76562	0.854808	0.669637	1.03739	0.670234	0.929831	0.172661	0.0731171	0.0601421	0.0912863	0.174848	0.0255133	0.0423749	0.167623
sp|P0A6U3|MNMG_ECOLI	tRNA uridine 5-carboxymethylaminomethyl modification enzyme MnmG OS=Escherichia coli (strain K12) GN=mnmG PE=1 SV=1	1	1.13258	0.891858	0.897816	1.16921	0.879184	1.03743	0.964181	0.0609879	0.0382216	0.045984	0.108305	0.131661	0.105819	0.0100785	0.0622894
sp|P0A6U5|RSMG_ECOLI	Ribosomal RNA small subunit methyltransferase G OS=Escherichia coli (strain K12) GN=rsmG PE=1 SV=1	1	0.784808	0.895146	0.90851	0.819483	0.846465	0.778443	1.04678	0.0482816	0.0184245	0.100436	0.0323308	0.0441936	0.00448586	0.0106009	0.114169
sp|P0A6U8|GLGA_ECOLI	Glycogen synthase OS=Escherichia coli (strain K12) GN=glgA PE=1 SV=1	1	1.05668	1.06097	0.917191	1.04874	0.777085	0.696402	0.579222	0.0261284	0.0805003	0.114274	0.0835192	0.0414808	0.0383881	0.0056041	0.0454693
sp|P0A6V1|GLGC_ECOLI	Glucose-1-phosphate adenylyltransferase OS=Escherichia coli (strain K12) GN=glgC PE=1 SV=2	1	1.14011	1.00289	1.0035	1.11012	0.843759	0.852723	0.655271	0.0320127	0.0631001	0.0769208	0.0591474	0.068146	0.0590515	0.0228898	0.0642679
sp|P0A6V8|GLK_ECOLI	Glucokinase OS=Escherichia coli (strain K12) GN=glk PE=1 SV=1	1	1.22461	1.08979	1.32541	1.02709	1.40579	0.968759	1.34201	0.0372877	0.103193	0.0551984	0.0394741	0.0692361	0.0709589	0.0260519	0.0631387
sp|P0A6W5|GREA_ECOLI	Transcription elongation factor GreA OS=Escherichia coli (strain K12) GN=greA PE=1 SV=1	1	0.929589	1.01279	1.07223	1.00122	1.12174	1.11479	1.20405	0.000741742	0.0140785	0.0450974	0.0582059	0.01571	0.0261754	0.0172331	0.0385628
sp|P0A6W9|GSH1_ECOLI	Glutamate--cysteine ligase OS=Escherichia coli (strain K12) GN=gshA PE=1 SV=1	1	0.982146	0.973399	0.88747	1.01116	0.864214	0.938657	0.802235	0.0457447	0.046879	0.0310186	0.00643571	0.0225002	0.0379158	0.0372287	0.0520744
sp|P0A6X3|HFQ_ECOLI	RNA-binding protein Hfq OS=Escherichia coli (strain K12) GN=hfq PE=1 SV=2	1	0.871027	1.02361	0.984108	0.941174	0.95656	0.828499	1.086	0.0214823	0.0254776	0.0438951	0.0238196	0.0243221	0.0244395	0.0506009	0.0658018
sp|P0A6X7|IHFA_ECOLI	Integration host factor subunit alpha OS=Escherichia coli (strain K12) GN=ihfA PE=1 SV=1	1	0.974961	0.953523	0.977326	0.973641	1.04101	0.912829	1.0475	0.0251584	0.104524	0.0374086	0.0627828	0.055217	0.000654328	0.0549932	0.0150347
sp|P0A6Y1|IHFB_ECOLI	Integration host factor subunit beta OS=Escherichia coli (strain K12) GN=ihfB PE=1 SV=1	1	0.89467	0.939243	0.940333	0.950713	1.04583	0.91214	0.93761	0.0476941	0.0386708	0.0807569	0.00759958	0.0407724	0.033218	0.0565902	0.167426
sp|P0A6Y5|HSLO_ECOLI	33 kDa chaperonin OS=Escherichia coli (strain K12) GN=hslO PE=1 SV=1	1	0.948483	1.11675	1.22404	1.05164	1.34278	1.3405	1.78615	0.0598254	0.0140141	0.0267743	0.0229407	0.0514832	0.0291989	0.0282417	0.110722
sp|P0A6Y8|DNAK_ECOLI	Chaperone protein DnaK OS=Escherichia coli (strain K12) GN=dnaK PE=1 SV=2	1	0.996123	1.08908	1.33767	0.979168	1.6778	1.5566	1.87192	0.00304929	0.023942	0.0253994	0.0382069	0.0166832	0.00948317	0.0189892	0.111938
sp|P0A6Z1|HSCA_ECOLI	Chaperone protein HscA OS=Escherichia coli (strain K12) GN=hscA PE=1 SV=1	1	0.93008	0.855043	1.01342	0.902482	1.04334	0.963838	0.784388	0.0289514	0.0618354	0.0465652	0.0769693	0.0248437	0.0430213	0.0190982	0.0386705
sp|P0A6Z3|HTPG_ECOLI	Chaperone protein HtpG OS=Escherichia coli (strain K12) GN=htpG PE=1 SV=1	1	1.06266	1.15164	1.40868	1.07546	1.72183	1.87328	1.79764	0.0217166	0.0262167	0.0139753	0.0751874	0.0151338	0.0358593	0.00438832	0.0472514
sp|P0A6Z6|NIKR_ECOLI	Nickel-responsive regulator OS=Escherichia coli (strain K12) GN=nikR PE=1 SV=1	1	1.15042	0.878015	0.855703	0.60184	0.959043	0.473646	0.489012	0.0508203	0.0979617	0.182494	0.0875739	0.265129	0.0630839	0.072749	0.0725654
sp|P0A705|IF2_ECOLI	Translation initiation factor IF-2 OS=Escherichia coli (strain K12) GN=infB PE=1 SV=1	1	1.04575	1.01412	1.00866	1.0935	0.928797	1.21282	0.973709	0.0259675	0.0183353	0.0189854	0.0650969	0.022094	0.0301813	0.00918135	0.0204741
sp|P0A707|IF3_ECOLI	Translation initiation factor IF-3 OS=Escherichia coli (strain K12) GN=infC PE=1 SV=1	1	0.97179	1.07012	1.06796	1.07627	1.06309	1.39794	1.44439	0.0232177	0.0388823	0.0174111	0.0437164	0.0201806	0.0265097	0.0289275	0.0622248
sp|P0A715|KDSA_ECOLI	2-dehydro-3-deoxyphosphooctonate aldolase OS=Escherichia coli (strain K12) GN=kdsA PE=1 SV=1	1	1.00369	1.0018	1.04072	0.966337	1.10912	0.854866	1.19127	0.00520069	0.0197482	0.0371664	0.0428997	0.0291814	0.0230053	0.0318376	0.0517463
sp|P0A717|KPRS_ECOLI	Ribose-phosphate pyrophosphokinase OS=Escherichia coli (strain K12) GN=prs PE=1 SV=2	1	0.995447	1.00597	1.04144	0.969523	1.06082	0.951336	1.17595	0.0171906	0.0273221	0.0267297	0.0256389	0.0433613	0.0183359	0.0298493	0.0956174
sp|P0A720|KTHY_ECOLI	Thymidylate kinase OS=Escherichia coli (strain K12) GN=tmk PE=1 SV=1	1	0.915968	1.00317	1.11941	1.01344	1.18035	1.12231	1.70454	0.0449846	0.0358502	0.0312522	0.0760025	0.0189513	0.00911665	0.0847588	0.284351
sp|P0A722|LPXA_ECOLI	Acyl-[acyl-carrier-protein]--UDP-N-acetylglucosamine O-acyltransferase OS=Escherichia coli (strain K12) GN=lpxA PE=1 SV=1	1	1.07451	1.12422	1.17262	1.14898	1.04644	1.05961	1.21695	0.0264024	0.192074	0.0519841	0.0691829	0.141862	0.024722	0.0371146	0.0315034
sp|P0A725|LPXC_ECOLI	UDP-3-O-[3-hydroxymyristoyl] N-acetylglucosamine deacetylase OS=Escherichia coli (strain K12) GN=lpxC PE=1 SV=1	1	0.974336	0.935283	1.16283	0.918878	1.2916	0.997532	1.77746	0.0553005	0.0746575	0.0146095	0.117567	0.0611212	0.0369667	0.111173	0.0454554
sp|P0A734|MINE_ECOLI	Cell division topological specificity factor OS=Escherichia coli (strain K12) GN=minE PE=1 SV=1	1	0.930421	1.42188	1.07501	1.11109	0.970077	1.12435	1.78357	0.213727	0.0884899	0.0609424	0.180458	0.090832	0.178306	0.0749452	0.317623
sp|P0A738|MOAC_ECOLI	Cyclic pyranopterin monophosphate synthase accessory protein OS=Escherichia coli (strain K12) GN=moaC PE=1 SV=2	1	1.0716	1.04606	1.07195	0.975623	1.05543	0.986667	0.945847	0.00811419	0.198958	0.0287052	0.0455368	0.0249064	0.0233812	0.0244258	0.0743424
sp|P0A744|MSRA_ECOLI	Peptide methionine sulfoxide reductase MsrA OS=Escherichia coli (strain K12) GN=msrA PE=1 SV=2	1	0.9668	0.946604	0.98018	0.872702	0.955226	0.656473	0.816597	0.0537583	0.0527093	0.0327877	0.0336199	0.0176391	0.00591091	0.00145085	0.064731
sp|P0A746|MSRB_ECOLI	Peptide methionine sulfoxide reductase MsrB OS=Escherichia coli (strain K12) GN=msrB PE=1 SV=1	1	0.947922	0.971225	1.24037	1.30678	2.02297	2.79976	2.35301	0.0380791	0.0161731	0.105733	0.11421	0.0736498	0.0824211	0.121529	0.0514052
sp|P0A749|MURA_ECOLI	UDP-N-acetylglucosamine 1-carboxyvinyltransferase OS=Escherichia coli (strain K12) GN=murA PE=1 SV=1	1	1.00059	1.13039	1.01782	1.16159	0.923755	1.22845	1.06838	0.0597417	0.033997	0.039984	0.0652878	0.00460906	0.0425116	0.0188139	0.205269
sp|P0A759|NAGB_ECOLI	Glucosamine-6-phosphate deaminase OS=Escherichia coli (strain K12) GN=nagB PE=1 SV=1	1	1.0281	0.868973	0.851946	0.842938	0.892708	0.595972	0.771256	0.0202977	0.0617562	0.0304656	0.0348191	0.0321873	0.044772	0.038152	0.0486374
sp|P0A761|NANE_ECOLI	Putative N-acetylmannosamine-6-phosphate 2-epimerase OS=Escherichia coli (strain K12) GN=nanE PE=1 SV=1	1	0.998505	0.682298	1.05425	0.851231	1.4043	0.611921	1.60537	0.0535946	0.17614	0.0756149	0.216744	0.131728	0.117136	0.0250712	0.0697675
sp|P0A763|NDK_ECOLI	Nucleoside diphosphate kinase OS=Escherichia coli (strain K12) GN=ndk PE=1 SV=2	1	1.0253	1.1094	1.08522	1.14786	1.12853	1.29345	1.86775	0.00936038	0.0265718	0.0723712	0.0549839	0.0438418	0.0521111	0.0254276	0.119138
sp|P0A784|ORN_ECOLI	Oligoribonuclease OS=Escherichia coli (strain K12) GN=orn PE=1 SV=2	1	0.736318	0.913019	1.00583	0.757424	0.952603	0.656433	0.663564	0.036126	0.0522718	0.0608166	0.0390665	0.0217602	0.0357498	0.0346429	0.14062
sp|P0A786|PYRB_ECOLI	Aspartate carbamoyltransferase catalytic chain OS=Escherichia coli (strain K12) GN=pyrB PE=1 SV=2	1	1.02009	0.929327	0.850936	0.878391	0.664516	0.465419	0.642793	0.0142701	0.0342986	0.00569374	0.0266573	0.01507	0.011929	0.00958094	0.0282115
sp|P0A790|PAND_ECOLI	Aspartate 1-decarboxylase OS=Escherichia coli (strain K12) GN=panD PE=1 SV=1	1	1.09577	1.101	1.1053	1.0509	0.974643	1.11746	1.12298	0.0450522	0.0763825	0.050971	0.0534837	0.0191868	0.0400093	0.0135066	0.100171
sp|P0A794|PDXJ_ECOLI	Pyridoxine 5'-phosphate synthase OS=Escherichia coli (strain K12) GN=pdxJ PE=1 SV=2	1	1.02958	1.01506	1.08077	0.984503	1.12934	1.03832	1.02694	0.0182326	0.0677258	0.0373781	0.0480208	0.0313111	0.0105962	0.0377297	0.0429777
sp|P0A7A5|PIMT_ECOLI	Protein-L-isoaspartate O-methyltransferase OS=Escherichia coli (strain K12) GN=pcm PE=1 SV=2	1	1.00312	0.916271	0.819481	0.622652	0.802565	0.618823	0.790929	0.129355	0.149603	0.152106	0.0656283	0.0799363	0.133192	0.054222	0.0534287
sp|P0A7A7|PLSB_ECOLI	Glycerol-3-phosphate acyltransferase OS=Escherichia coli (strain K12) GN=plsB PE=1 SV=2	1	1.09565	0.978132	1.04762	1.03519	1.00008	0.824501	0.963282	0.0255116	0.0450061	0.0625836	0.0328793	0.0868138	0.044783	0.0946599	0.0803951
sp|P0A7A9|IPYR_ECOLI	Inorganic pyrophosphatase OS=Escherichia coli (strain K12) GN=ppa PE=1 SV=2	1	0.991258	0.951553	0.931893	0.98181	0.886725	0.901667	0.835153	0.0327347	0.0384526	0.0120101	0.0395551	0.00958283	0.0263851	0.0200892	0.0713179
sp|P0A7B1|PPK_ECOLI	Polyphosphate kinase OS=Escherichia coli (strain K12) GN=ppk PE=1 SV=2	1	0.973788	1.00251	1.0539	1.17018	1.01821	1.20833	0.912625	0.0455746	0.0623216	0.100619	0.0814755	0.0351337	0.104197	0.0406341	0.0218273
sp|P0A7B5|PROB_ECOLI	Glutamate 5-kinase OS=Escherichia coli (strain K12) GN=proB PE=1 SV=1	1	0.990245	0.962142	1.00355	0.987994	0.91958	0.972906	0.801818	0.0129132	0.0273261	0.00853723	0.0226236	0.0291483	0.00700964	0.0305075	0.0612956
sp|P0A7B8|HSLV_ECOLI	ATP-dependent protease subunit HslV OS=Escherichia coli (strain K12) GN=hslV PE=1 SV=2	1	1.05442	1.21072	1.4897	1.06991	1.74828	1.76428	1.64797	0.038543	0.267285	0.0222106	0.080817	0.028669	0.0304947	0.0449054	0.689698
sp|P0A7C2|LEXA_ECOLI	LexA repressor OS=Escherichia coli (strain K12) GN=lexA PE=1 SV=1	1	0.952888	1.00214	0.946745	1.01228	0.913683	0.969354	0.946312	0.0290912	0.0809581	0.072678	0.0125952	0.0477695	0.0244408	0.0255911	0.0320978
sp|P0A7C6|PEPE_ECOLI	Peptidase E OS=Escherichia coli (strain K12) GN=pepE PE=1 SV=1	1	1.20182	1.00425	0.991951	0.993375	1.01661	1.0496	1.03523	0.105119	0.0851112	0.0656254	0.0561075	0.0234821	0.00607245	0.0145643	0.0388636
sp|P0A7D1|PTH_ECOLI	Peptidyl-tRNA hydrolase OS=Escherichia coli (strain K12) GN=pth PE=1 SV=1	1	0.952626	0.997184	1.00618	0.96153	0.969344	0.818886	1.00541	0.0105453	0.0669343	0.0564062	0.0411193	0.012179	0.00709951	0.0626726	0.0379385
sp|P0A7D4|PURA_ECOLI	Adenylosuccinate synthetase OS=Escherichia coli (strain K12) GN=purA PE=1 SV=2	1	0.932854	1.01581	0.998581	0.98311	1.05042	1.1929	0.996658	0.0324042	0.125701	0.0647457	0.0109805	0.0909149	0.0470096	0.0775585	0.0305399
sp|P0A7D7|PUR7_ECOLI	Phosphoribosylaminoimidazole-succinocarboxamide synthase OS=Escherichia coli (strain K12) GN=purC PE=1 SV=1	1	1.04212	0.793614	0.890664	0.950671	0.936599	0.848585	0.90248	0.0939114	0.0892929	0.0398023	0.121039	0.0943872	0.101757	0.0164431	0.109064
sp|P0A7E1|PYRD_ECOLI	Dihydroorotate dehydrogenase (quinone) OS=Escherichia coli (strain K12) GN=pyrD PE=1 SV=1	1	1.15735	0.950147	0.832446	0.926386	0.752642	0.651854	0.832274	0.0297164	0.0194677	0.0162933	0.0143502	0.0128188	0.0166283	0.0201568	0.0502398
sp|P0A7E5|PYRG_ECOLI	CTP synthase OS=Escherichia coli (strain K12) GN=pyrG PE=1 SV=2	1	1.00401	1.04838	1.03337	1.09516	0.954782	1.07512	0.980896	0.0250611	0.0083168	0.0283861	0.044268	0.00976676	0.0377818	0.0154958	0.0340453
sp|P0A7E9|PYRH_ECOLI	Uridylate kinase OS=Escherichia coli (strain K12) GN=pyrH PE=1 SV=2	1	0.983625	0.98792	0.984912	1.0782	0.925165	0.79608	1.23215	0.0246654	0.0770043	0.116322	0.0450081	0.0554847	0.0498608	0.0368242	0.111865
sp|P0A7F3|PYRI_ECOLI	Aspartate carbamoyltransferase regulatory chain OS=Escherichia coli (strain K12) GN=pyrI PE=1 SV=2	1	0.96451	0.892717	0.871515	0.846031	0.660072	0.481704	0.658532	0.0263339	0.0307383	0.0823894	0.0452631	0.0128932	0.0175659	0.025815	0.0532802
sp|P0A7F6|SPED_ECOLI	S-adenosylmethionine decarboxylase proenzyme OS=Escherichia coli (strain K12) GN=speD PE=1 SV=1	1	1.20592	1.0117	0.848577	1.06583	0.792187	1.1878	0.971221	0.0675894	0.28342	0.086738	0.0700595	0.0681942	0.0483854	0.0282704	0.0501645
sp|P0A7G2|RBFA_ECOLI	Ribosome-binding factor A OS=Escherichia coli (strain K12) GN=rbfA PE=1 SV=2	1	0.84415	1.0978	1.19602	1.04128	1.21613	1.14219	1.47928	0.0194528	0.0682648	0.0160198	0.126314	0.0128708	0.0446976	0.0124552	0.173279
sp|P0A7G6|RECA_ECOLI	Protein RecA OS=Escherichia coli (strain K12) GN=recA PE=1 SV=2	1	1.0727	1.01707	1.05479	1.04228	0.922069	1.08751	0.949979	0.0330908	0.0613033	0.024755	0.0236252	0.0319641	0.0345357	0.0429081	0.0834826
sp|P0A7H6|RECR_ECOLI	Recombination protein RecR OS=Escherichia coli (strain K12) GN=recR PE=3 SV=1	1	0.860501	1.0835	1.07756	1.01662	0.958224	1.24572	1.50642	0.0391283	0.0319626	0.0427343	0.092669	0.0247247	0.0784704	0.0937146	0.0438057
sp|P0A7I0|RF1_ECOLI	Peptide chain release factor 1 OS=Escherichia coli (strain K12) GN=prfA PE=1 SV=1	1	1.04572	1.01208	1.00857	1.15138	0.941358	1.131	0.881155	0.037939	0.0945976	0.08749	0.0528771	0.12911	0.072647	0.051703	0.233708
sp|P0A7I4|RF3_ECOLI	Peptide chain release factor 3 OS=Escherichia coli (strain K12) GN=prfC PE=1 SV=2	1	1.00847	1.0492	0.953261	1.07119	0.862991	1.07389	0.900652	0.0204715	0.0303533	0.0316859	0.0634306	0.0431248	0.0510196	0.055925	0.0165145
sp|P0A7I7|RIBA_ECOLI	GTP cyclohydrolase-2 OS=Escherichia coli (strain K12) GN=ribA PE=1 SV=1	1	1.15303	1.02808	1.0226	0.985886	1.00021	1.04024	0.982261	0.0659006	0.103524	0.0514191	0.0529709	0.0149056	0.00684583	0.0222836	0.0388067
sp|P0A7J0|RIBB_ECOLI	3,4-dihydroxy-2-butanone 4-phosphate synthase OS=Escherichia coli (strain K12) GN=ribB PE=1 SV=1	1	0.976238	1.01696	0.955046	1.16492	0.916634	1.20041	0.86839	0.04112	0.0637382	0.0360989	0.0483637	0.0706827	0.029167	0.0953765	0.116126
sp|P0A7J3|RL10_ECOLI	50S ribosomal protein L10 OS=Escherichia coli (strain K12) GN=rplJ PE=1 SV=2	1	0.906155	0.981099	0.995719	0.949756	0.953353	1.05061	1.02089	0.0254616	0.0669612	0.0349985	0.0412808	0.0508428	0.00524255	0.0342306	0.0658881
sp|P0A7J7|RL11_ECOLI	50S ribosomal protein L11 OS=Escherichia coli (strain K12) GN=rplK PE=1 SV=2	1	0.977012	1.06836	0.975258	1.04721	0.913445	1.14262	1.31394	0.027299	0.112377	0.037423	0.0412628	0.0642226	0.0301752	0.048688	0.0969104
sp|P0A7K2|RL7_ECOLI	50S ribosomal protein L7/L12 OS=Escherichia coli (strain K12) GN=rplL PE=1 SV=2	1	0.910661	0.904185	0.95137	0.971897	0.935759	1.05421	1.04196	0.016276	0.0335527	0.0701875	0.0412818	0.0284659	0.0165251	0.0162784	0.102363
sp|P0A7K6|RL19_ECOLI	50S ribosomal protein L19 OS=Escherichia coli (strain K12) GN=rplS PE=1 SV=2	1	1.00646	0.988965	0.970942	1.05834	0.857397	1.12087	1.01305	0.0746277	0.104466	0.0501088	0.0384142	0.0225151	0.0113731	0.0134113	0.055903
sp|P0A7L0|RL1_ECOLI	50S ribosomal protein L1 OS=Escherichia coli (strain K12) GN=rplA PE=1 SV=2	1	1.10401	1.05108	1.01344	1.06646	0.991621	1.16798	1.21937	0.0396556	0.0553727	0.0180114	0.0250521	0.0272505	0.00603266	0.0263962	0.0654283
sp|P0A7L8|RL27_ECOLI	50S ribosomal protein L27 OS=Escherichia coli (strain K12) GN=rpmA PE=1 SV=2	1	0.988021	1.07281	1.03061	1.11486	1.02182	1.17334	1.11248	0.01149	0.0343647	0.0148704	0.0371852	0.0358019	0.00535898	0.0073639	0.0249864
sp|P0A7M2|RL28_ECOLI	50S ribosomal protein L28 OS=Escherichia coli (strain K12) GN=rpmB PE=1 SV=2	1	1.00108	1.07703	1.02773	1.1262	1.05414	1.23849	1.11593	0.0167271	0.0795296	0.0157318	0.0399138	0.0388565	0.0115441	0.0612166	0.0348258
sp|P0A7M6|RL29_ECOLI	50S ribosomal protein L29 OS=Escherichia coli (strain K12) GN=rpmC PE=1 SV=1	1	0.836494	0.949193	0.988669	0.953919	0.905775	0.970823	0.868097	0.00770898	0.0448398	0.0459548	0.0327559	0.0528034	0.0470824	0.0137747	0.0947487
sp|P0A7M9|RL31_ECOLI	50S ribosomal protein L31 OS=Escherichia coli (strain K12) GN=rpmE PE=1 SV=1	1	1.03093	1.03074	1.0771	1.05302	0.949597	1.16742	1.16687	0.03845	0.105015	0.0460682	0.0817292	0.0250833	0.0280073	0.0202987	0.0570778
sp|P0A7N4|RL32_ECOLI	50S ribosomal protein L32 OS=Escherichia coli (strain K12) GN=rpmF PE=1 SV=2	1	1.01903	1.08264	1.02622	1.06629	1.12563	0.962123	1.28559	0.042595	0.0586927	0.0516072	0.0183158	0.0588987	0.0274422	0.0094636	0.0481361
sp|P0A7N9|RL33_ECOLI	50S ribosomal protein L33 OS=Escherichia coli (strain K12) GN=rpmG PE=1 SV=2	1	0.911728	1.03835	0.988526	1.085	1.00098	1.01719	1.0546	0.0205466	0.0272782	0.0213219	0.0377372	0.0541415	0.0167581	0.0171539	0.0114872
sp|P0A7P5|RL34_ECOLI	50S ribosomal protein L34 OS=Escherichia coli (strain K12) GN=rpmH PE=1 SV=1	1	1.33998	1.20398	1.09337	1.12647	1.37144	1.05067	1.39802	0.0832002	0.214509	0.0155943	0.0766645	0.0192249	0.0448778	0.0516762	0.169189
sp|P0A7Q1|RL35_ECOLI	50S ribosomal protein L35 OS=Escherichia coli (strain K12) GN=rpmI PE=1 SV=2	1	1.0113	0.955002	0.908769	1.06117	1.08613	1.20401	1.14134	0.0576416	0.073568	0.0312764	0.0183465	0.0675799	0.124875	0.0368506	0.106054
sp|P0A7Q6|RL36_ECOLI	50S ribosomal protein L36 OS=Escherichia coli (strain K12) GN=rpmJ PE=1 SV=1	1	0.719325	0.851334	0.7068	1.20718	0.737526	1.05956	0.682584	0.277609	0.39117	0.458041	0.259236	0.32804	0.320223	0.492902	0.421103
sp|P0A7R1|RL9_ECOLI	50S ribosomal protein L9 OS=Escherichia coli (strain K12) GN=rplI PE=1 SV=1	1	0.99583	1.0568	1.0332	1.08995	0.981923	1.22857	1.2243	0.0199418	0.0219966	0.0130811	0.0376909	0.0162919	0.00193487	0.0655409	0.0520592
sp|P0A7R5|RS10_ECOLI	30S ribosomal protein S10 OS=Escherichia coli (strain K12) GN=rpsJ PE=1 SV=1	1	0.990533	1.03944	1.01405	1.01529	1.02124	1.09777	1.29868	0.0201186	0.0427694	0.0474851	0.0616188	0.0281736	0.0234867	0.0125866	0.0616648
sp|P0A7R9|RS11_ECOLI	30S ribosomal protein S11 OS=Escherichia coli (strain K12) GN=rpsK PE=1 SV=2	1	1.08535	1.04969	1.07024	1.06966	1.11372	1.16561	1.21409	0.0559305	0.111352	0.030369	0.0421387	0.0305657	0.0286604	0.00595955	0.0199956
sp|P0A7S3|RS12_ECOLI	30S ribosomal protein S12 OS=Escherichia coli (strain K12) GN=rpsL PE=1 SV=2	1	1.02225	1.03231	1.02765	1.04458	0.95969	1.1196	0.950431	0.0272806	0.147035	0.0438715	0.0233143	0.0246218	0.0114462	0.00853468	0.0753549
sp|P0A7S9|RS13_ECOLI	30S ribosomal protein S13 OS=Escherichia coli (strain K12) GN=rpsM PE=1 SV=2	1	0.897176	0.999054	0.967668	0.992256	0.977758	1.11022	1.08088	0.0370935	0.0339064	0.0382087	0.00281648	0.0188899	0.0319329	0.0256923	0.0484163
sp|P0A7T3|RS16_ECOLI	30S ribosomal protein S16 OS=Escherichia coli (strain K12) GN=rpsP PE=1 SV=1	1	1.04762	0.964595	0.98406	0.993403	0.888961	1.01217	1.01367	0.0420439	0.161174	0.0477792	0.0524399	0.0445246	0.0260367	0.0074074	0.0321026
sp|P0A7T7|RS18_ECOLI	30S ribosomal protein S18 OS=Escherichia coli (strain K12) GN=rpsR PE=1 SV=2	1	0.809219	1.05934	1.01746	1.02642	0.926612	1.20523	1.09059	0.0556712	0.0906477	0.0300058	0.0352497	0.0649485	0.0765876	0.0162455	0.079662
sp|P0A7U3|RS19_ECOLI	30S ribosomal protein S19 OS=Escherichia coli (strain K12) GN=rpsS PE=1 SV=2	1	0.996003	1.03538	1.06116	1.05417	1.01203	1.11952	1.1476	0.0360123	0.0586823	0.0277986	0.0803108	0.0121347	0.0159546	0.00841191	0.0196773
sp|P0A7U7|RS20_ECOLI	30S ribosomal protein S20 OS=Escherichia coli (strain K12) GN=rpsT PE=1 SV=2	1	0.943807	0.973785	0.962817	1.02825	0.932156	1.17149	1.03238	0.00944858	0.00578727	0.0476819	0.0348298	0.0158103	0.0138108	0.0306488	0.0213303
sp|P0A7V0|RS2_ECOLI	30S ribosomal protein S2 OS=Escherichia coli (strain K12) GN=rpsB PE=1 SV=2	1	1.04028	0.987138	0.97876	1.05291	0.965407	1.14114	1.12056	0.0127744	0.0505668	0.00263664	0.0278782	0.0138505	0.0291985	0.0188869	0.0180652
sp|P0A7V3|RS3_ECOLI	30S ribosomal protein S3 OS=Escherichia coli (strain K12) GN=rpsC PE=1 SV=2	1	0.958171	0.975407	0.972998	1.12569	0.729139	1.23178	0.845247	0.0172331	0.0727769	0.0611111	0.0530627	0.077441	0.0323414	0.041939	0.0194386
sp|P0A7V8|RS4_ECOLI	30S ribosomal protein S4 OS=Escherichia coli (strain K12) GN=rpsD PE=1 SV=2	1	1.03126	1.02703	1.01883	1.08379	0.965848	1.16906	1.06389	0.0219833	0.0129761	0.0156596	0.0257052	0.00926119	0.0125368	0.0279079	0.0474856
sp|P0A7W1|RS5_ECOLI	30S ribosomal protein S5 OS=Escherichia coli (strain K12) GN=rpsE PE=1 SV=2	1	0.988001	1.09447	1.02541	1.09017	0.999927	1.1794	1.2811	0.0299511	0.0185129	0.0349446	0.047696	0.0179309	0.0172534	0.0260136	0.0836827
sp|P0A7W7|RS8_ECOLI	30S ribosomal protein S8 OS=Escherichia coli (strain K12) GN=rpsH PE=1 SV=2	1	0.926649	1.03471	0.97548	1.10346	0.954673	1.23307	1.20928	0.0689869	0.0531593	0.0303036	0.0416518	0.0318962	0.0414017	0.0183762	0.0554867
sp|P0A7X3|RS9_ECOLI	30S ribosomal protein S9 OS=Escherichia coli (strain K12) GN=rpsI PE=1 SV=2	1	0.93162	1.04388	1.03918	1.09638	0.971828	1.13781	1.05058	0.0138044	0.0415961	0.059404	0.038511	0.0299613	0.0394909	0.0110044	0.179231
sp|P0A7X6|RIMM_ECOLI	Ribosome maturation factor RimM OS=Escherichia coli (strain K12) GN=rimM PE=1 SV=1	1	0.847204	1.04273	1.08255	1.14794	1.00192	1.24659	1.31295	0.0336462	0.0792614	0.0375636	0.0736766	0.0513458	0.0643858	0.0694928	0.116488
sp|P0A7Y0|RNC_ECOLI	Ribonuclease 3 OS=Escherichia coli (strain K12) GN=rnc PE=1 SV=1	1	0.937811	1.02171	1.06782	0.983708	1.01177	1.02943	0.97407	0.0326131	0.0298312	0.0725887	0.0263789	0.0129013	0.00210013	0.0266572	0.0399024
sp|P0A7Y8|RNPA_ECOLI	Ribonuclease P protein component OS=Escherichia coli (strain K12) GN=rnpA PE=1 SV=1	1	0.912966	1.16902	1.06285	1.19014	0.973768	1.33217	1.52853	0.0770374	0.183922	0.0141138	0.0918622	0.108984	0.0903366	0.129142	0.0570964
sp|P0A7Z4|RPOA_ECOLI	DNA-directed RNA polymerase subunit alpha OS=Escherichia coli (strain K12) GN=rpoA PE=1 SV=1	1	1.00291	1.02971	1.0071	1.04831	0.981294	1.25206	1.1169	0.00739999	0.037827	0.0209178	0.0139618	0.00961819	0.0134536	0.0119852	0.0292081
sp|P0A800|RPOZ_ECOLI	DNA-directed RNA polymerase subunit omega OS=Escherichia coli (strain K12) GN=rpoZ PE=1 SV=1	1	0.918119	0.994587	0.985313	1.05206	0.907029	1.18572	1.14701	0.0506653	0.0487783	0.0171542	0.114798	0.0282369	0.0540585	0.0358314	0.125507
sp|P0A805|RRF_ECOLI	Ribosome-recycling factor OS=Escherichia coli (strain K12) GN=frr PE=1 SV=1	1	0.961616	0.993038	0.980963	0.942288	0.967101	0.863403	1.09261	0.0215433	0.0275104	0.0178745	0.0461271	0.0393215	0.0463714	0.0115342	0.120331
sp|P0A812|RUVB_ECOLI	Holliday junction ATP-dependent DNA helicase RuvB OS=Escherichia coli (strain K12) GN=ruvB PE=1 SV=1	1	0.950089	1.09833	1.05245	1.12674	0.960374	1.08192	1.04378	0.0352827	0.0990548	0.071562	0.013361	0.0386506	0.0351716	0.0200535	0.0974131
sp|P0A817|METK_ECOLI	S-adenosylmethionine synthase OS=Escherichia coli (strain K12) GN=metK PE=1 SV=2	1	1.01032	0.829317	0.742969	0.79234	0.721439	0.561509	0.651253	0.0494784	0.0522362	0.0604146	0.0356674	0.013521	0.019389	0.0178745	0.0303701
sp|P0A821|SELA_ECOLI	L-seryl-tRNA(Sec) selenium transferase OS=Escherichia coli (strain K12) GN=selA PE=1 SV=1	1	1.04999	0.93881	0.924682	0.903867	0.877486	0.589533	0.866718	0.0344735	0.0131193	0.0721172	0.0448787	0.0239464	0.0511226	0.0161373	0.0827236
sp|P0A825|GLYA_ECOLI	Serine hydroxymethyltransferase OS=Escherichia coli (strain K12) GN=glyA PE=1 SV=1	1	1.03967	0.943086	0.967163	0.911127	0.848049	0.755084	0.74144	0.0180596	0.0135502	0.0281969	0.018941	0.0208209	0.00948528	0.0131575	0.0162899
sp|P0A832|SSRP_ECOLI	SsrA-binding protein OS=Escherichia coli (strain K12) GN=smpB PE=1 SV=2	1	0.868104	1.00413	0.972767	1.13839	0.926872	1.6331	0.765614	0.0512691	0.0823228	0.0602774	0.0543369	0.0549741	0.0343	0.046001	0.0148895
sp|P0A840|SURE_ECOLI	5'/3'-nucleotidase SurE OS=Escherichia coli (strain K12) GN=surE PE=1 SV=1	1	1.13087	1.09992	1.06186	1.07033	1.17896	1.07432	1.43588	0.199107	0.246519	0.137066	0.199349	0.0645242	0.207215	0.221195	0.236262
sp|P0A843|TATE_ECOLI	Sec-independent protein translocase protein TatE OS=Escherichia coli (strain K12) GN=tatE PE=1 SV=1	1	0.720145	0.902239	0.986881	1.03749	0.796294	0.899376	0.707675	0.0753979	0.0262353	0.0723485	0.0402329	0.067533	0.0310936	0.143708	0.243004
sp|P0A847|TGT_ECOLI	Queuine tRNA-ribosyltransferase OS=Escherichia coli (strain K12) GN=tgt PE=1 SV=1	1	1.15465	1.0238	0.92591	1.06723	0.787634	1.01229	1.06523	0.038319	0.118136	0.0359195	0.00820184	0.0281215	0.0243329	0.0522686	0.0468248
sp|P0A850|TIG_ECOLI	Trigger factor OS=Escherichia coli (strain K12) GN=tig PE=1 SV=1	1	1.01921	1.05996	0.989444	1.14878	0.970739	1.42026	1.26785	0.00717947	0.0205383	0.00536299	0.00914662	0.0212192	0.030127	0.0276989	0.0853557
sp|P0A853|TNAA_ECOLI	Tryptophanase OS=Escherichia coli (strain K12) GN=tnaA PE=1 SV=1	1	1.03115	1.06183	2.11961	0.87341	3.92289	1.20398	5.4264	0.0335605	0.0244988	0.0532606	0.0595914	0.0319113	0.0992788	0.0556422	0.270084
sp|P0A855|TOLB_ECOLI	Protein TolB OS=Escherichia coli (strain K12) GN=tolB PE=1 SV=1	1	0.957886	0.988839	0.93452	0.928574	1.01035	1.05342	0.986908	0.028488	0.0602292	0.053258	0.0169924	0.00994771	0.0040356	0.0398933	0.0853184
sp|P0A862|TPX_ECOLI	Thiol peroxidase OS=Escherichia coli (strain K12) GN=tpx PE=1 SV=2	1	0.957198	0.980246	1.00186	1.05395	1.07549	1.66245	1.48611	0.0384446	0.0206784	0.0588223	0.0593396	0.0149368	0.0245205	0.0487062	0.0955905
sp|P0A873|TRMD_ECOLI	tRNA (guanine-N(1)-)-methyltransferase OS=Escherichia coli (strain K12) GN=trmD PE=1 SV=1	1	1.08072	1.10671	1.05776	1.21789	1.16289	1.58179	1.24975	0.0942936	0.18157	0.015081	0.0077339	0.051533	0.0215175	0.0651765	0.0294244
sp|P0A877|TRPA_ECOLI	Tryptophan synthase alpha chain OS=Escherichia coli (strain K12) GN=trpA PE=1 SV=1	1	0.995117	0.97576	0.89395	1.00021	0.880596	0.889177	0.949177	0.049344	0.0460581	0.0364537	0.0380263	0.00927717	0.0228485	0.0405082	0.0588918
sp|P0A879|TRPB_ECOLI	Tryptophan synthase beta chain OS=Escherichia coli (strain K12) GN=trpB PE=1 SV=2	1	0.980057	0.952762	0.873641	0.971389	0.798766	0.860931	0.731435	0.00598778	0.0375355	0.010812	0.0137784	0.0232396	0.00187414	0.0219507	0.0107491
sp|P0A881|TRPR_ECOLI	Trp operon repressor OS=Escherichia coli (strain K12) GN=trpR PE=1 SV=2	1	0.613789	0.938976	1.20248	0.732014	1.24959	0.788335	0.826973	0.111471	0.0474472	0.146158	0.164071	0.1067	0.128097	0.0736531	0.177747
sp|P0A884|TYSY_ECOLI	Thymidylate synthase OS=Escherichia coli (strain K12) GN=thyA PE=1 SV=1	1	0.900493	0.935372	0.872952	1.07392	0.836067	0.583086	0.811997	0.0589552	0.037004	0.113766	0.0205187	0.116291	0.0486805	0.103438	0.0601669
sp|P0A887|UBIE_ECOLI	Ubiquinone/menaquinone biosynthesis C-methyltransferase UbiE OS=Escherichia coli (strain K12) GN=ubiE PE=1 SV=1	1	0.902481	0.955066	0.99164	0.978535	0.910394	0.869112	0.809173	0.0528808	0.0282023	0.0469042	0.0458794	0.054633	0.0103469	0.0399614	0.0593696
sp|P0A890|TUSA_ECOLI	Sulfurtransferase TusA OS=Escherichia coli (strain K12) GN=tusA PE=1 SV=1	1	0.975745	1.06995	1.11625	1.02068	1.00004	1.04301	0.928426	0.0415922	0.123945	0.0328123	0.115612	0.0144346	0.0483588	0.0340638	0.0969168
sp|P0A894|RAPZ_ECOLI	RNase adapter protein RapZ OS=Escherichia coli (strain K12) GN=rapZ PE=1 SV=1	1	0.946414	0.917813	0.977971	0.970965	0.942378	1.04139	0.887049	0.046674	0.0385658	0.0195864	0.0344175	0.025449	0.0258904	0.0284179	0.0945012
sp|P0A8A0|YEBC_ECOLI	Probable transcriptional regulatory protein YebC OS=Escherichia coli (strain K12) GN=yebC PE=1 SV=1	1	0.921295	1.06164	1.06442	1.09928	1.13222	1.18619	1.23371	0.0326651	0.0411154	0.0125681	0.0284191	0.0252501	0.0449458	0.0198448	0.0152012
sp|P0A8A2|YEEN_ECOLI	Probable transcriptional regulatory protein YeeN OS=Escherichia coli (strain K12) GN=yeeN PE=1 SV=1	1	0.969697	1.09832	1.0938	1.12057	0.900802	1.31938	0.944618	0.0296967	0.075584	0.0297294	0.0566659	0.0473451	0.0165606	0.0114692	0.0236162
sp|P0A8A4|PSRP_ECOLI	Phosphoenolpyruvate synthase regulatory protein OS=Escherichia coli (strain K12) GN=ppsR PE=1 SV=1	1	1.33575	1.26626	1.10021	1.36024	0.976637	0.818494	1.05371	0.137894	0.169977	0.251677	0.25322	0.0636253	0.0707815	0.0966016	0.142916
sp|P0A8A8|RIMP_ECOLI	Ribosome maturation factor RimP OS=Escherichia coli (strain K12) GN=rimP PE=1 SV=2	1	0.903688	1.10751	1.06259	1.09703	1.06805	1.35083	1.31798	0.0222814	0.0655762	0.0329764	0.0125805	0.0311398	0.0461212	0.0242896	0.0516562
sp|P0A8B2|YFCN_ECOLI	UPF0115 protein YfcN OS=Escherichia coli (strain K12) GN=yfcN PE=3 SV=1	1	1.00714	0.921737	0.905491	1.02224	0.946278	1.08668	1.02758	0.0393339	0.0121306	0.0675325	0.0329715	0.0439901	0.0610709	0.134373	0.192909
sp|P0A8B5|YBAB_ECOLI	Nucleoid-associated protein YbaB OS=Escherichia coli (strain K12) GN=ybaB PE=1 SV=1	1	0.868483	0.983522	0.937772	1.087	0.984702	1.01215	0.906082	0.100523	0.0613381	0.0613637	0.0429106	0.0523676	0.0512408	0.105277	0.20529
sp|P0A8C1|YBJQ_ECOLI	UPF0145 protein YbjQ OS=Escherichia coli (strain K12) GN=ybjQ PE=1 SV=1	1	0.884517	1.02423	1.09671	1.00621	1.20389	0.961526	1.36283	0.00413299	0.0171747	0.0487924	0.0972359	0.0394382	0.0429291	0.0144913	0.0718011
sp|P0A8C4|YGFB_ECOLI	UPF0149 protein YgfB OS=Escherichia coli (strain K12) GN=ygfB PE=3 SV=1	1	1.04942	0.891184	0.92987	0.838185	0.896522	0.743288	0.859159	0.0355037	0.0527528	0.0769675	0.0313295	0.0362982	0.015547	0.0215795	0.0419152
sp|P0A8D0|NRDR_ECOLI	Transcriptional repressor NrdR OS=Escherichia coli (strain K12) GN=nrdR PE=1 SV=1	1	0.826748	0.928971	1.08009	0.985853	1.10067	1.08175	1.08288	0.0334335	0.0543118	0.02635	0.0892094	0.0688578	0.0891871	0.0649083	0.0843499
sp|P0A8D3|YAII_ECOLI	UPF0178 protein YaiI OS=Escherichia coli (strain K12) GN=yaiI PE=1 SV=1	1	0.871051	0.911174	1.10387	0.958939	1.34959	1.32465	1.40493	0.0316451	0.0265361	0.0178638	0.0777238	0.0527413	0.112202	0.141864	0.12538
sp|P0A8D6|YMDB_ECOLI	O-acetyl-ADP-ribose deacetylase OS=Escherichia coli (strain K12) GN=ymdB PE=1 SV=1	1	0.962473	0.865733	0.903798	0.783856	0.959328	0.674337	0.805557	0.014015	0.0550839	0.0404598	0.0545581	0.00708631	0.00505788	0.00841932	0.0518705
sp|P0A8E1|YCFP_ECOLI	UPF0227 protein YcfP OS=Escherichia coli (strain K12) GN=ycfP PE=1 SV=1	1	1.02281	0.985175	1.05297	1.05549	1.11378	1.12014	1.0234	0.0393249	0.0419232	0.0394351	0.0359687	0.00716733	0.0181434	0.0320109	0.119154
sp|P0A8E5|YACL_ECOLI	UPF0231 protein YacL OS=Escherichia coli (strain K12) GN=yacL PE=1 SV=1	1	1.77429	0.628299	1.29155	0.875373	1.83288	1.06897	1.42434	0.669632	0.511543	0.428068	0.781789	0.212319	1.40383	0.756582	0.521902
sp|P0A8E7|YAJQ_ECOLI	UPF0234 protein YajQ OS=Escherichia coli (strain K12) GN=yajQ PE=1 SV=2	1	0.969989	1.03588	1.07131	0.938143	1.13912	0.842806	1.06976	0.0300691	0.0237244	0.0231695	0.056373	0.028176	0.0226231	0.0068052	0.0860417
sp|P0A8F0|UPP_ECOLI	Uracil phosphoribosyltransferase OS=Escherichia coli (strain K12) GN=upp PE=1 SV=1	1	0.929175	0.930788	0.890716	0.861759	0.830563	0.535708	0.892902	0.0466132	0.0779534	0.0488666	0.0146322	0.0175805	0.0334717	0.0255195	0.0758008
sp|P0A8F4|URK_ECOLI	Uridine kinase OS=Escherichia coli (strain K12) GN=udk PE=3 SV=1	1	1.54121	0.956455	1.14499	1.0405	0.902977	0.963903	0.809527	0.0585599	0.510228	0.0545845	0.0846029	0.124801	0.165086	0.090336	0.171093
sp|P0A8F8|UVRB_ECOLI	UvrABC system protein B OS=Escherichia coli (strain K12) GN=uvrB PE=1 SV=2	1	0.868904	1.13683	0.914335	0.954421	0.923332	1.04392	1.40613	0.0385153	0.136302	0.146853	0.0927108	0.0379717	0.0479452	0.109875	0.142993
sp|P0A8G0|UVRC_ECOLI	UvrABC system protein C OS=Escherichia coli (strain K12) GN=uvrC PE=1 SV=1	1	1.16169	1.05972	1.23317	1.3118	0.891767	1.50332	0.744766	0.214715	0.0420694	0.0662461	0.0665363	0.0443797	0.0555768	0.0196903	0.111776
sp|P0A8G3|UXAC_ECOLI	Uronate isomerase OS=Escherichia coli (strain K12) GN=uxaC PE=2 SV=1	1	0.84587	0.788569	1.02087	0.635057	1.4352	3.10142	1.27759	0.0653479	0.114397	0.11954	0.110722	0.120311	0.0501556	0.229224	0.374507
sp|P0A8G6|NQOR_ECOLI	NAD(P)H dehydrogenase (quinone) OS=Escherichia coli (strain K12) GN=wrbA PE=1 SV=2	1	0.999011	0.900987	0.925365	0.806683	1.0117	0.5029	0.825587	0.0244139	0.0764998	0.0201799	0.0370378	0.0139065	0.0253892	0.0151729	0.053127
sp|P0A8G9|EX7S_ECOLI	Exodeoxyribonuclease 7 small subunit OS=Escherichia coli (strain K12) GN=xseB PE=1 SV=2	1	0.927547	0.81448	0.884248	0.960211	0.905772	0.934293	1.01807	0.0583166	0.0904776	0.00792314	0.106813	0.0995081	0.048379	0.0455029	0.0975101
sp|P0A8H6|YIHI_ECOLI	Der GTPase-activating protein YihI OS=Escherichia coli (strain K12) GN=yihI PE=1 SV=1	1	0.881312	0.908894	0.893226	0.877228	0.834309	0.65923	0.785846	0.029953	0.0511847	0.0434307	0.0409321	0.00608501	0.0118564	0.0264043	0.0256057
sp|P0A8H8|YACG_ECOLI	DNA gyrase inhibitor YacG OS=Escherichia coli (strain K12) GN=yacG PE=1 SV=1	1	1.0059	0.975811	1.11698	0.950979	1.09954	0.924494	1.03428	0.0627597	0.0583322	0.0982195	0.116536	0.0362881	0.0543387	0.077621	0.118654
sp|P0A8I1|YQGF_ECOLI	Putative pre-16S rRNA nuclease OS=Escherichia coli (strain K12) GN=yqgF PE=1 SV=1	1	1.10994	1.09725	1.08631	1.13896	0.988596	1.29087	1.13884	0.0359893	0.0637154	0.0231362	0.102733	0.047335	0.0433944	0.0254414	0.136065
sp|P0A8I3|YAAA_ECOLI	UPF0246 protein YaaA OS=Escherichia coli (strain K12) GN=yaaA PE=1 SV=1	1	1.05066	0.916354	0.83111	1.07831	0.796462	0.847988	0.869679	0.0773296	0.0657659	0.0618952	0.0335489	0.127395	0.0654506	0.116946	0.0932319
sp|P0A8I5|TRMB_ECOLI	tRNA (guanine-N(7)-)-methyltransferase OS=Escherichia coli (strain K12) GN=trmB PE=1 SV=1	1	0.918895	1.03923	1.07619	1.01193	1.1049	1.04335	1.38301	0.081712	0.0991449	0.0327204	0.0470551	0.12063	0.0846765	0.0381988	0.16784
sp|P0A8J2|DNAT_ECOLI	Primosomal protein 1 OS=Escherichia coli (strain K12) GN=dnaT PE=1 SV=2	1	1.00838	1.14006	1.07821	1.01118	0.9849	0.95324	0.987598	0.0641702	0.0227597	0.074712	0.0965513	0.0648794	0.0460585	0.0445848	0.114061
sp|P0A8J4|YBED_ECOLI	UPF0250 protein YbeD OS=Escherichia coli (strain K12) GN=ybeD PE=1 SV=1	1	0.847199	0.967024	1.02433	0.779438	1.0562	0.915697	1.14709	0.0220485	0.0922087	0.11507	0.0450883	0.0977865	0.123538	0.043965	0.0100098
sp|P0A8J8|RHLB_ECOLI	ATP-dependent RNA helicase RhlB OS=Escherichia coli (strain K12) GN=rhlB PE=1 SV=2	1	1.02698	1.02866	0.995404	1.02346	0.898734	0.965148	0.882306	0.0394983	0.0718229	0.0300521	0.0265302	0.0148593	0.00407206	0.00282893	0.0358595
sp|P0A8K1|PSD_ECOLI	Phosphatidylserine decarboxylase proenzyme OS=Escherichia coli (strain K12) GN=psd PE=1 SV=1	1	1.13531	0.92902	0.946683	0.992943	0.910811	0.922297	1.10708	0.0417282	0.0640856	0.0633918	0.0516762	0.0398351	0.0672092	0.0726411	0.173096
sp|P0A8L1|SYS_ECOLI	Serine--tRNA ligase OS=Escherichia coli (strain K12) GN=serS PE=1 SV=1	1	1.05796	0.913948	0.962058	0.964031	1.05879	0.980776	1.00121	0.0137486	0.0998543	0.0451094	0.0129984	0.0321205	0.0244834	0.0454178	0.0384717
sp|P0A8L7|YCIU_ECOLI	UPF0263 protein YciU OS=Escherichia coli (strain K12) GN=yciU PE=1 SV=1	1	1.03154	1.21311	1.25061	1.22564	1.11386	1.47525	1.18953	0.0790389	0.0784985	0.0561413	0.105061	0.0394271	0.0988682	0.079359	0.0345275
sp|P0A8M0|SYN_ECOLI	Asparagine--tRNA ligase OS=Escherichia coli (strain K12) GN=asnS PE=1 SV=2	1	1.07693	1.08994	0.962443	1.15541	0.916865	1.21628	1.03123	0.0309977	0.0166202	0.0339085	0.0454885	0.0131999	0.0105611	0.0202453	0.0513411
sp|P0A8M3|SYT_ECOLI	Threonine--tRNA ligase OS=Escherichia coli (strain K12) GN=thrS PE=1 SV=1	1	1.08852	1.07539	1.03498	1.02075	1.05816	0.915748	1.20924	0.0223803	0.116999	0.0102374	0.0291929	0.0106858	0.0301061	0.0372314	0.0110366
sp|P0A8N3|SYK1_ECOLI	Lysine--tRNA ligase OS=Escherichia coli (strain K12) GN=lysS PE=1 SV=2	1	1.05491	0.997271	0.980554	1.04093	0.95224	1.13285	0.903542	0.0453339	0.0362201	0.0135457	0.0411121	0.0248699	0.0238829	0.00909357	0.00918689
sp|P0A8N5|SYK2_ECOLI	Lysine--tRNA ligase, heat inducible OS=Escherichia coli (strain K12) GN=lysU PE=1 SV=2	1	0.943904	0.836509	0.848589	0.596551	0.768471	0.467793	0.554251	0.0199444	0.132234	0.0459366	0.115627	0.118428	0.0784018	0.0242072	0.0721595
sp|P0A8P3|FETP_ECOLI	Probable Fe(2+)-trafficking protein OS=Escherichia coli (strain K12) GN=yggX PE=1 SV=2	1	0.903561	1.01101	1.04272	1.01561	1.04521	0.886652	1.06543	0.0316356	0.0581121	0.0331452	0.0862586	0.0382125	0.0436108	0.00711261	0.0253319
sp|P0A8R0|RRAA_ECOLI	Regulator of ribonuclease activity A OS=Escherichia coli (strain K12) GN=rraA PE=1 SV=1	1	1.01547	1.06773	1.0889	0.965769	1.12231	1.0705	1.13656	0.0356728	0.0437393	0.0413109	0.0703322	0.0308394	0.0297111	0.0287977	0.0593131
sp|P0A8S1|ARGP_ECOLI	HTH-type transcriptional regulator ArgP OS=Escherichia coli (strain K12) GN=argP PE=1 SV=1	1	1.09164	1.03797	0.975607	0.961841	0.926683	0.850602	0.980804	0.0246561	0.0194222	0.0311402	0.0319645	0.0187067	0.0717929	0.0685639	0.158872
sp|P0A8T7|RPOC_ECOLI	DNA-directed RNA polymerase subunit beta' OS=Escherichia coli (strain K12) GN=rpoC PE=1 SV=1	1	1.05552	1.02449	0.965104	1.21039	0.805414	1.27522	0.740088	0.0404976	0.0264048	0.0645563	0.0583813	0.0288707	0.0442896	0.0369477	0.0109757
sp|P0A8U2|YAFD_ECOLI	UPF0294 protein YafD OS=Escherichia coli (strain K12) GN=yafD PE=3 SV=1	1	0.95276	0.727635	0.798144	0.723198	0.630074	0.395021	0.205574	0.0455606	0.0801643	0.0849591	0.037521	0.0520705	0.0708419	0.0441795	0.105083
sp|P0A8U6|METJ_ECOLI	Met repressor OS=Escherichia coli (strain K12) GN=metJ PE=1 SV=2	1	1.00859	0.973375	0.95147	0.948053	0.866965	0.886071	0.791215	0.0103194	0.00429285	0.0801429	0.0180038	0.0485632	0.0032137	0.0271379	0.0617407
sp|P0A8V2|RPOB_ECOLI	DNA-directed RNA polymerase subunit beta OS=Escherichia coli (strain K12) GN=rpoB PE=1 SV=1	1	1.07419	1.08077	1.04567	1.19828	0.945815	1.31502	0.961293	0.0347363	0.000850472	0.0485743	0.0767672	0.0273101	0.0341425	0.0161615	0.00840833
sp|P0A8W2|SLYA_ECOLI	Transcriptional regulator SlyA OS=Escherichia coli (strain K12) GN=slyA PE=3 SV=1	1	0.959745	1.00057	0.99029	0.948655	0.923272	0.68297	0.904819	0.0596964	0.0349482	0.0262336	0.0832748	0.0221628	0.0646246	0.0123809	0.0420311
sp|P0A8W5|YQGE_ECOLI	UPF0301 protein YqgE OS=Escherichia coli (strain K12) GN=yqgE PE=1 SV=1	1	0.821705	1.04757	1.05287	0.969768	0.944925	1.08595	1.06875	0.0636314	0.115312	0.0187541	0.0629177	0.0619817	0.0641133	0.0313124	0.0368488
sp|P0A8W8|YFBU_ECOLI	UPF0304 protein YfbU OS=Escherichia coli (strain K12) GN=yfbU PE=1 SV=1	1	1.04927	1.05444	1.08098	1.02254	1.14486	1.01669	1.06728	0.0411196	0.0359351	0.0133889	0.033571	0.0212776	0.0278074	0.025087	0.0701862
sp|P0A8Y3|YIHX_ECOLI	Alpha-D-glucose 1-phosphate phosphatase YihX OS=Escherichia coli (strain K12) GN=yihX PE=1 SV=1	1	0.966559	0.941366	0.815289	0.799594	0.984061	0.654464	0.898713	0.130357	0.0849836	0.0407187	0.0381108	0.069327	0.0553146	0.0292296	0.119742
sp|P0A8Y5|YIDA_ECOLI	Sugar phosphatase YidA OS=Escherichia coli (strain K12) GN=yidA PE=1 SV=1	1	0.955985	0.983109	1.06401	1.01616	0.973215	0.983951	0.840613	0.0564979	0.0697628	0.0507706	0.0106518	0.0701012	0.0151192	0.0684939	0.0463409
sp|P0A8Z3|YBGC_ECOLI	Acyl-CoA thioester hydrolase YbgC OS=Escherichia coli (strain K12) GN=ybgC PE=1 SV=1	1	1.24839	1.16201	1.11272	1.1123	1.07565	2.53272	1.0431	0.140582	0.308304	0.130343	0.104492	0.224647	0.161669	0.580227	0.164183
sp|P0A901|BLC_ECOLI	Outer membrane lipoprotein Blc OS=Escherichia coli (strain K12) GN=blc PE=1 SV=1	1	1.01411	0.936959	0.777636	0.802411	0.825325	0.438251	0.768844	0.0510144	0.0335823	0.022258	0.0777154	0.0259677	0.0217174	0.00618953	0.0314256
sp|P0A903|BAMC_ECOLI	Outer membrane protein assembly factor BamC OS=Escherichia coli (strain K12) GN=bamC PE=1 SV=1	1	1.04621	1.03077	1.04803	1.01174	1.03684	1.05388	1.21926	0.0237097	0.0327635	0.0139036	0.00424246	0.026084	0.00836901	0.0159054	0.0661001
sp|P0A905|SLYB_ECOLI	Outer membrane lipoprotein SlyB OS=Escherichia coli (strain K12) GN=slyB PE=2 SV=1	1	1.04299	1.02214	1.17039	0.825732	1.2361	0.615874	1.432	0.0179475	0.0281815	0.0417813	0.067984	0.0148344	0.0109688	0.0135281	0.0810316
sp|P0A910|OMPA_ECOLI	Outer membrane protein A OS=Escherichia coli (strain K12) GN=ompA PE=1 SV=1	1	0.988737	1.00869	0.982834	1.06198	1.06521	1.21329	1.22584	0.00925473	0.00382369	0.0426705	0.0259728	0.013866	0.0250048	0.0242167	0.053661
sp|P0A912|PAL_ECOLI	Peptidoglycan-associated lipoprotein OS=Escherichia coli (strain K12) GN=pal PE=1 SV=1	1	0.90308	0.917728	0.899964	1.04828	0.889804	1.32713	1.02382	0.0188225	0.0181936	0.0546953	0.018668	0.0512855	0.0125623	0.020733	0.0177498
sp|P0A915|OMPW_ECOLI	Outer membrane protein W OS=Escherichia coli (strain K12) GN=ompW PE=1 SV=1	1	0.0674008	0.0674008	1.09313	1.43696	4.16816	1.7064	5.26724	1.31889	0	0	1.45061	1.93685	2.89969	1.36348	4.03382
sp|P0A917|OMPX_ECOLI	Outer membrane protein X OS=Escherichia coli (strain K12) GN=ompX PE=1 SV=1	1	1.03486	1.01355	1.02052	0.954594	1.09533	0.956699	1.13783	0.0437883	0.0599669	0.0802884	0.0130018	0.0246467	0.015337	0.0573711	0.103009
sp|P0A921|PA1_ECOLI	Phospholipase A1 OS=Escherichia coli (strain K12) GN=pldA PE=1 SV=1	1	0.741589	0.841874	1.05968	1.23972	1.00014	1.01943	0.502897	0.0862439	0.257221	0.298693	0.101887	0.105629	0.0743212	0.44477	0.243649
sp|P0A927|TSX_ECOLI	Nucleoside-specific channel-forming protein tsx OS=Escherichia coli (strain K12) GN=tsx PE=1 SV=1	1	0.903352	1.2237	0.985601	1.04032	1.07474	0.97496	1.35744	0.023401	0.0876975	0.123583	0.0669843	0.069107	0.0223159	0.0194678	0.115053
sp|P0A935|MLTA_ECOLI	Membrane-bound lytic murein transglycosylase A OS=Escherichia coli (strain K12) GN=mltA PE=1 SV=1	1	0.889755	1.1682	0.951743	1.14758	0.926041	1.13963	0.832981	0.0593563	0.0537006	0.0834958	0.0668169	0.00984336	0.0264598	0.0239809	0.0620268
sp|P0A937|BAME_ECOLI	Outer membrane protein assembly factor BamE OS=Escherichia coli (strain K12) GN=bamE PE=1 SV=1	1	1.08871	0.740228	1.19546	1.00633	0.890423	0.602701	0.965094	0.181418	0.115526	0.174634	0.334707	0.124953	0.296258	0.156284	0.116874
sp|P0A940|BAMA_ECOLI	Outer membrane protein assembly factor BamA OS=Escherichia coli (strain K12) GN=bamA PE=1 SV=1	1	1.05784	1.07345	1.06809	1.13201	1.1255	1.20466	1.18649	0.0372346	0.0159809	0.0261722	0.0355119	0.0264813	0.0156214	0.0218664	0.0357078
sp|P0A951|ATDA_ECOLI	Spermidine N(1)-acetyltransferase OS=Escherichia coli (strain K12) GN=speG PE=1 SV=2	1	0.970538	1.09321	1.16741	1.12983	1.21589	1.27964	1.58519	0.0594429	0.0644692	0.0845638	0.0300582	0.0649418	0.0385285	0.0667156	0.207856
sp|P0A953|FABB_ECOLI	3-oxoacyl-[acyl-carrier-protein] synthase 1 OS=Escherichia coli (strain K12) GN=fabB PE=1 SV=1	1	1.07704	1.05538	1.06209	1.0596	1.20423	1.24379	1.29961	0.0176768	0.0937401	0.0371306	0.00160534	0.0201572	0.0172593	0.0175016	0.050723
sp|P0A955|ALKH_ECOLI	KHG/KDPG aldolase OS=Escherichia coli (strain K12) GN=eda PE=1 SV=1	1	0.935242	0.924932	0.924617	0.989593	1.01387	1.19846	0.984579	0.0198272	0.052994	0.0919482	0.104883	0.0475129	0.0361587	0.0339049	0.0740903
sp|P0A959|ALAA_ECOLI	Glutamate-pyruvate aminotransferase AlaA OS=Escherichia coli (strain K12) GN=alaA PE=1 SV=1	1	1.0895	0.951633	0.987234	1.0894	0.657949	1.11314	0.468293	0.0663643	0.0777525	0.00686996	0.0449566	0.0307732	0.029246	0.0623217	0.0405283
sp|P0A962|ASPG1_ECOLI	L-asparaginase 1 OS=Escherichia coli (strain K12) GN=ansA PE=1 SV=1	1	1.02702	1.07593	1.01899	1.05047	1.01033	1.13149	1.15648	0.00973707	0.057035	0.111651	0.137519	0.0623858	0.0378208	0.0668611	0.0405786
sp|P0A972|CSPE_ECOLI	Cold shock-like protein CspE OS=Escherichia coli (strain K12) GN=cspE PE=1 SV=2	1	0.942756	1.00728	1.06384	0.987835	0.825843	0.896342	0.936643	0.0664049	0.0430938	0.0614071	0.0423695	0.0153541	0.0237724	0.00459864	0.050402
sp|P0A978|CSPG_ECOLI	Cold shock-like protein CspG OS=Escherichia coli (strain K12) GN=cspG PE=1 SV=1	1	0.858419	2.63172	1.89422	1.05086	1.20957	0.515366	5.22419	0.0702539	0.0509411	0.511829	0.726565	0.280353	0.383176	0.083607	1.19325
sp|P0A988|DPO3B_ECOLI	DNA polymerase III subunit beta OS=Escherichia coli (strain K12) GN=dnaN PE=1 SV=1	1	1.19103	0.99453	1.05395	0.985488	1.08558	1.01706	1.08788	0.0851634	0.144396	0.0210611	0.0507548	0.0434484	0.0278016	0.0497833	0.0111235
sp|P0A998|FTNA_ECOLI	Bacterial non-heme ferritin OS=Escherichia coli (strain K12) GN=ftnA PE=1 SV=1	1	0.955518	0.998969	1.01548	1.05611	1.04967	1.27235	1.28361	0.01563	0.0825598	0.0625318	0.0509604	0.0554282	0.0420134	0.0914761	0.177087
sp|P0A9A6|FTSZ_ECOLI	Cell division protein FtsZ OS=Escherichia coli (strain K12) GN=ftsZ PE=1 SV=1	1	1.00214	1.04643	0.95148	1.09655	0.891535	1.27195	0.962195	0.0256068	0.0358307	0.0108482	0.0139254	0.0263208	0.00667566	0.010896	0.0503603
sp|P0A9A9|FUR_ECOLI	Ferric uptake regulation protein OS=Escherichia coli (strain K12) GN=fur PE=1 SV=1	1	0.926386	0.828265	0.986429	0.847737	0.977391	0.998799	0.761134	0.0225107	0.07831	0.105864	0.00101661	0.0549491	0.0332832	0.042279	0.0282214
sp|P0A9B6|E4PD_ECOLI	D-erythrose-4-phosphate dehydrogenase OS=Escherichia coli (strain K12) GN=epd PE=1 SV=2	1	1.02517	1.05097	1.26386	1.0674	1.46696	1.12819	1.19109	0.0979228	0.0613511	0.0440612	0.0342112	0.0393298	0.0603039	0.0743615	0.0941872
sp|P0A9C3|GALM_ECOLI	Aldose 1-epimerase OS=Escherichia coli (strain K12) GN=galM PE=1 SV=1	1	1.00691	0.971579	0.992001	0.980277	1.04975	0.834706	1.13076	0.0261677	0.0348648	0.0363215	0.00793435	0.0144307	0.0230592	0.025921	0.101306
sp|P0A9D2|GSTA_ECOLI	Glutathione S-transferase GstA OS=Escherichia coli (strain K12) GN=gstA PE=1 SV=1	1	1.04442	0.98132	1.03983	0.885028	1.10084	0.992761	1.17191	0.0234401	0.063082	0.0287484	0.0489334	0.0193924	0.03064	0.0214615	0.0225158
sp|P0A9D4|CYSE_ECOLI	Serine acetyltransferase OS=Escherichia coli (strain K12) GN=cysE PE=1 SV=1	1	1.03035	0.959901	1.01679	0.937969	0.98548	0.910053	0.818078	0.0695319	0.111378	0.0674375	0.0675171	0.0270505	0.0148844	0.0176496	0.100591
sp|P0A9D8|DAPD_ECOLI	2,3,4,5-tetrahydropyridine-2,6-dicarboxylate N-succinyltransferase OS=Escherichia coli (strain K12) GN=dapD PE=1 SV=1	1	1.03466	1.02174	0.93891	1.00573	0.825456	1.11423	0.703751	0.0157696	0.0304282	0.0132606	0.0295691	0.0344413	0.0160776	0.0110744	0.0419596
sp|P0A9E5|FNR_ECOLI	Fumarate and nitrate reduction regulatory protein OS=Escherichia coli (strain K12) GN=fnr PE=1 SV=1	1	0.909692	0.917214	0.948643	0.921938	0.922566	0.915211	0.949086	0.035983	0.0704015	0.0753618	0.0331809	0.0847656	0.00699371	0.0166092	0.0363438
sp|P0A9F3|CYSB_ECOLI	HTH-type transcriptional regulator CysB OS=Escherichia coli (strain K12) GN=cysB PE=3 SV=1	1	1.13483	0.973506	1.03141	1.04434	1.05377	1.27942	1.00825	0.0902822	0.0788958	0.0752055	0.133768	0.120796	0.0942387	0.0409384	0.118151
sp|P0A9F9|METR_ECOLI	HTH-type transcriptional regulator MetR OS=Escherichia coli (strain K12) GN=metR PE=3 SV=1	1	1.01595	1.03345	0.825059	1.30066	0.681988	1.97741	1.17323	0.0457769	0.144473	0.0518862	0.0920506	0.0920341	0.139771	0.187804	0.185946
sp|P0A9G8|MODE_ECOLI	Transcriptional regulator ModE OS=Escherichia coli (strain K12) GN=modE PE=1 SV=1	1	0.987814	1.16145	1.06405	1.06721	1.11971	1.19312	1.26744	0.0907078	0.104038	0.143895	0.0341877	0.111604	0.161792	0.156668	0.193227
sp|P0A9H1|MUG_ECOLI	G/U mismatch-specific DNA glycosylase OS=Escherichia coli (strain K12) GN=mug PE=1 SV=1	1	0.894801	0.962212	0.978684	0.854271	0.998882	0.729198	0.925014	0.0642003	0.143908	0.0616355	0.0290513	0.0513968	0.0303665	0.0236539	0.0638454
sp|P0A9H5|BTUR_ECOLI	Cob(I)yrinic acid a,c-diamide adenosyltransferase OS=Escherichia coli (strain K12) GN=btuR PE=3 SV=1	1	0.952117	1.09468	1.30298	1.25549	1.27048	1.81076	1.51392	0.245717	0.0266083	0.0919781	0.320695	0.178899	0.196018	0.235247	0.185112
sp|P0A9H7|CFA_ECOLI	Cyclopropane-fatty-acyl-phospholipid synthase OS=Escherichia coli (strain K12) GN=cfa PE=1 SV=2	1	1.18119	0.754224	0.652262	0.778686	0.55758	0.333568	0.175621	0.0446646	0.0722281	0.045561	0.0297126	0.0289345	0.024255	0.0110458	0.00989879
sp|P0A9I3|GCVR_ECOLI	Glycine cleavage system transcriptional repressor OS=Escherichia coli (strain K12) GN=gcvR PE=1 SV=2	1	0.969656	1.01654	0.985708	0.952007	0.910077	0.833562	0.931441	0.100971	0.0215124	0.0351585	0.0706902	0.0585693	0.0724569	0.00589494	0.104634
sp|P0A9I8|NIRD_ECOLI	Nitrite reductase (NADH) small subunit OS=Escherichia coli (strain K12) GN=nirD PE=1 SV=1	1	0.912287	1.00309	1.52867	1.09728	1.84438	1.35598	1.23875	0.0102624	0.0335005	0.0213482	0.062061	0.0327487	0.0142219	0.0364697	0.0825706
sp|P0A9J0|RNG_ECOLI	Ribonuclease G OS=Escherichia coli (strain K12) GN=rng PE=1 SV=2	1	1.0336	1.17137	0.966012	1.32053	0.842305	1.26184	0.938701	0.034235	0.0719535	0.0489987	0.0617775	0.0167923	0.0386391	0.0128736	0.073859
sp|P0A9J4|PANE_ECOLI	2-dehydropantoate 2-reductase OS=Escherichia coli (strain K12) GN=panE PE=1 SV=1	1	0.815563	1.04915	0.951654	1.0534	1.01225	1.05516	0.708272	0.0870608	0.0878988	0.0708799	0.0491893	0.0812539	0.191653	0.0845223	0.0646889
sp|P0A9J6|RBSK_ECOLI	Ribokinase OS=Escherichia coli (strain K12) GN=rbsK PE=1 SV=1	1	0.787009	0.927089	0.973426	1.15152	1.02559	1.40386	1.69862	0.181557	0.222139	0.0513772	0.229893	0.225683	0.0680598	0.189809	0.0891452
sp|P0A9J8|PHEA_ECOLI	P-protein OS=Escherichia coli (strain K12) GN=pheA PE=1 SV=1	1	1.11975	1.17035	1.0815	1.16112	0.890305	1.35716	1.23991	0.0260405	0.0594124	0.0429994	0.0213818	0.0535482	0.0531755	0.0594681	0.0409425
sp|P0A9K3|PHOL_ECOLI	PhoH-like protein OS=Escherichia coli (strain K12) GN=ybeZ PE=1 SV=2	1	1.01242	1.01401	1.12479	0.927432	1.25718	1.21715	1.27609	0.0166742	0.0518178	0.0168793	0.0256734	0.0299232	0.0271277	0.0376738	0.0593382
sp|P0A9K9|SLYD_ECOLI	FKBP-type peptidyl-prolyl cis-trans isomerase SlyD OS=Escherichia coli (strain K12) GN=slyD PE=1 SV=1	1	0.889129	1.09363	1.02756	1.06138	0.923101	1.09948	1.20458	0.0670438	0.034334	0.037695	0.082782	0.0319877	0.00716716	0.0108113	0.17671
sp|P0A9L3|FKBB_ECOLI	FKBP-type 22 kDa peptidyl-prolyl cis-trans isomerase OS=Escherichia coli (strain K12) GN=fklB PE=1 SV=2	1	0.977985	1.01977	0.968321	0.970461	0.896581	0.749602	1.06599	0.0239783	0.0395823	0.0483144	0.0824719	0.0256861	0.0317137	0.0257585	0.0933
sp|P0A9L5|PPIC_ECOLI	Peptidyl-prolyl cis-trans isomerase C OS=Escherichia coli (strain K12) GN=ppiC PE=1 SV=2	1	0.911865	1.07674	1.09732	1.0353	0.865719	0.981379	0.939921	0.00881946	0.0788057	0.0357939	0.0607264	0.0881797	0.040969	0.0416205	0.0554741
sp|P0A9M0|LON_ECOLI	Lon protease OS=Escherichia coli (strain K12) GN=lon PE=1 SV=1	1	1.03859	1.08808	1.20906	1.0718	1.34876	1.55387	1.44481	0.0249576	0.004928	0.0286098	0.0662317	0.0167331	0.0131112	0.0271814	0.0211116
sp|P0A9M2|HPRT_ECOLI	Hypoxanthine phosphoribosyltransferase OS=Escherichia coli (strain K12) GN=hpt PE=1 SV=1	1	0.987149	1.00426	1.07471	1.0601	1.04592	1.24415	1.01714	0.0442007	0.0456543	0.0166111	0.0773299	0.0324268	0.0280873	0.0505255	0.0265158
sp|P0A9M5|XGPT_ECOLI	Xanthine phosphoribosyltransferase OS=Escherichia coli (strain K12) GN=gpt PE=1 SV=1	1	1.00825	0.997514	0.973871	0.944387	0.92796	0.734973	1.08516	0.0273142	0.126626	0.0472552	0.0426271	0.0249797	0.0107001	0.0209312	0.0421276
sp|P0A9N8|NRDG_ECOLI	Anaerobic ribonucleoside-triphosphate reductase-activating protein OS=Escherichia coli (strain K12) GN=nrdG PE=2 SV=1	1	0.734005	0.834416	0.86946	0.763403	0.913374	0.964893	0.397096	0.126295	0.0736119	0.213085	0.0128644	0.0858112	0.0753616	0.184272	0.23446
sp|P0A9P4|TRXB_ECOLI	Thioredoxin reductase OS=Escherichia coli (strain K12) GN=trxB PE=1 SV=2	1	0.971569	1.08634	0.981449	1.08531	0.973332	1.33398	1.2769	0.0189918	0.0479742	0.0486772	0.0271278	0.0112209	0.0438006	0.00896485	0.0661204
sp|P0A9P6|DEAD_ECOLI	ATP-dependent RNA helicase DeaD OS=Escherichia coli (strain K12) GN=deaD PE=1 SV=2	1	1.20223	0.967925	1.23145	1.14032	0.700538	1.01539	0.742333	0.0801971	0.213438	0.0713738	0.0656418	0.0241127	0.0367009	0.0503833	0.0106922
sp|P0A9Q1|ARCA_ECOLI	Aerobic respiration control protein ArcA OS=Escherichia coli (strain K12) GN=arcA PE=1 SV=1	1	0.931967	0.896125	0.897389	0.843326	0.899538	0.568221	0.776024	0.0226281	0.0327632	0.0243083	0.016412	0.0191209	0.026428	0.00787053	0.0105698
sp|P0A9Q5|ACCD_ECOLI	Acetyl-coenzyme A carboxylase carboxyl transferase subunit beta OS=Escherichia coli (strain K12) GN=accD PE=1 SV=1	1	0.969847	0.988667	0.998327	1.09771	0.998247	1.19528	1.11621	0.0103063	0.0350492	0.0176071	0.0658478	0.066887	0.0367581	0.0396262	0.0257519
sp|P0A9Q9|DHAS_ECOLI	Aspartate-semialdehyde dehydrogenase OS=Escherichia coli (strain K12) GN=asd PE=1 SV=1	1	1.02108	1.06173	0.959895	1.10191	0.833456	1.25579	0.964046	0.041785	0.046047	0.0346559	0.0338863	0.0257273	0.0521292	0.0409692	0.0738045
sp|P0A9R4|FER_ECOLI	2Fe-2S ferredoxin OS=Escherichia coli (strain K12) GN=fdx PE=1 SV=2	1	0.92369	0.984315	1.09837	0.915592	1.18199	0.909695	1.14116	0.0339344	0.0544279	0.0638679	0.0848266	0.0170916	0.050588	0.00249705	0.0842552
sp|P0A9S3|GATD_ECOLI	Galactitol-1-phosphate 5-dehydrogenase OS=Escherichia coli (strain K12) GN=gatD PE=1 SV=1	1	1.20475	1.14428	2.61587	1.18015	3.81218	1.12477	2.13689	0.0544913	0.115878	0.0137164	0.0888259	0.0293414	0.0963713	0.0137558	0.0260796
sp|P0A9S5|GLDA_ECOLI	Glycerol dehydrogenase OS=Escherichia coli (strain K12) GN=gldA PE=1 SV=1	1	1.01969	0.958361	1.08763	0.899729	1.23062	0.782943	1.09483	0.0734656	0.0310911	0.0249719	0.0399001	0.0153774	0.0540551	0.0276591	0.136406
sp|P0A9S7|LIVG_ECOLI	High-affinity branched-chain amino acid transport ATP-binding protein LivG OS=Escherichia coli (strain K12) GN=livG PE=3 SV=1	1	0.909581	1.02813	0.966593	1.06958	0.727498	1.22146	0.608173	0.070302	0.00689949	0.0605751	0.069645	0.119175	0.0229306	0.10858	0.0511875
sp|P0A9T0|SERA_ECOLI	D-3-phosphoglycerate dehydrogenase OS=Escherichia coli (strain K12) GN=serA PE=1 SV=2	1	1.06986	0.926172	0.847359	0.974633	0.75171	0.954998	0.611236	0.0169213	0.0178832	0.0230074	0.0259015	0.0229598	0.0255719	0.0324925	0.0237169
sp|P0A9T4|TAS_ECOLI	Protein tas OS=Escherichia coli (strain K12) GN=tas PE=1 SV=1	1	0.825211	0.853989	1.00955	0.949434	1.04086	0.953872	0.506437	0.133802	0.131428	0.00520265	0.230253	0.0829706	0.07412	0.154689	0.320321
sp|P0A9T8|YBBA_ECOLI	Uncharacterized ABC transporter ATP-binding protein YbbA OS=Escherichia coli (strain K12) GN=ybbA PE=3 SV=1	1	1.12794	1.02325	0.981575	0.990247	1.0387	0.706992	1.52114	0.103052	0.189623	0.107218	0.0599666	0.0454253	0.0532666	0.03342	0.237159
sp|P0A9U3|YBIT_ECOLI	Uncharacterized ABC transporter ATP-binding protein YbiT OS=Escherichia coli (strain K12) GN=ybiT PE=1 SV=1	1	1.1872	1.11368	1.17989	1.24029	1.0487	1.5501	1.27767	0.0821277	0.0912005	0.0272923	0.0734013	0.0385195	0.0557809	0.0355262	0.0289055
sp|P0A9V1|LPTB_ECOLI	Lipopolysaccharide export system ATP-binding protein LptB OS=Escherichia coli (strain K12) GN=lptB PE=1 SV=2	1	0.952611	1.05873	1.04656	1.0396	1.09337	0.999708	1.24725	0.054955	0.065182	0.0159342	0.035721	0.0329518	0.0675796	0.0955283	0.0634134
sp|P0A9V5|YIAG_ECOLI	Uncharacterized HTH-type transcriptional regulator YiaG OS=Escherichia coli (strain K12) GN=yiaG PE=3 SV=1	1	1.13381	1.75679	1.08822	1.18059	2.08201	0.722013	3.30581	0.138516	0.2889	0.0439053	0.10577	0.0368626	0.0281709	0.0497159	0.202639
sp|P0A9W0|ULAR_ECOLI	HTH-type transcriptional regulator UlaR OS=Escherichia coli (strain K12) GN=ulaR PE=1 SV=1	1	0.889252	0.817697	0.919222	0.875783	1.10606	1.11753	0.810738	0.0280759	0.0832085	0.0747704	0.0905232	0.0416964	0.0770326	0.0589339	0.253377
sp|P0A9W3|ETTA_ECOLI	Energy-dependent translational throttle protein EttA OS=Escherichia coli (strain K12) GN=ettA PE=1 SV=2	1	1.00193	1.03197	1.03071	1.03385	0.988944	1.03048	1.07796	0.0403425	0.0236515	0.0225165	0.0373145	0.0110438	0.0186998	0.031665	0.127431
sp|P0A9W6|IBAG_ECOLI	Acid stress protein IbaG OS=Escherichia coli (strain K12) GN=ibaG PE=1 SV=1	1	1.08707	1.20875	1.14629	1.29373	1.05695	1.40687	1.34426	0.0897141	0.0776554	0.130768	0.115218	0.0297601	0.0711303	0.0857496	0.185509
sp|P0A9W9|YRDA_ECOLI	Protein YrdA OS=Escherichia coli (strain K12) GN=yrdA PE=1 SV=1	1	0.883868	1.10371	1.09247	1.0842	1.04008	1.19954	1.29528	0.0149269	0.0470925	0.0465838	0.0422288	0.0374776	0.0416289	0.0390206	0.153323
sp|P0A9X4|MREB_ECOLI	Rod shape-determining protein MreB OS=Escherichia coli (strain K12) GN=mreB PE=1 SV=1	1	0.936805	1.01339	1.02102	1.02741	0.923034	1.01068	1.0339	0.0254884	0.0483843	0.0404238	0.033185	0.0235049	0.0342437	0.0458877	0.0705926
sp|P0A9X9|CSPA_ECOLI	Cold shock protein CspA OS=Escherichia coli (strain K12) GN=cspA PE=1 SV=2	1	1.25746	1.22578	1.64325	0.894101	0.898036	1.32284	0.627765	0.0603066	0.159608	0.149356	0.188538	0.104143	0.0673572	0.0710517	0.0915954
sp|P0A9Y6|CSPC_ECOLI	Cold shock-like protein CspC OS=Escherichia coli (strain K12) GN=cspC PE=1 SV=2	1	0.957885	0.945483	0.974577	0.941208	0.825364	0.826289	0.839692	0.0532533	0.0231736	0.0359937	0.0520223	0.0415068	0.0101155	0.00916743	0.0665625
sp|P0A9Z1|GLNB_ECOLI	Nitrogen regulatory protein P-II 1 OS=Escherichia coli (strain K12) GN=glnB PE=1 SV=1	1	0.986053	1.04067	1.1283	1.011	0.945754	1.36143	1.09664	0.0464496	0.0474669	0.0527663	0.263796	0.026906	0.0377896	0.473329	0.0131165
sp|P0AA10|RL13_ECOLI	50S ribosomal protein L13 OS=Escherichia coli (strain K12) GN=rplM PE=1 SV=1	1	0.948277	0.977293	0.988532	0.99616	0.9573	1.08667	1.12633	0.0181166	0.0243521	0.0438375	0.0375186	0.0071643	0.00325336	0.00274218	0.0917972
sp|P0AA16|OMPR_ECOLI	Transcriptional regulatory protein OmpR OS=Escherichia coli (strain K12) GN=ompR PE=1 SV=1	1	0.994398	1.08705	1.07881	0.933792	1.04375	0.774676	1.17476	0.0226827	0.124095	0.0436703	0.052938	0.0122237	0.0143026	0.0373093	0.109683
sp|P0AA25|THIO_ECOLI	Thioredoxin-1 OS=Escherichia coli (strain K12) GN=trxA PE=1 SV=2	1	0.933788	1.00399	0.966161	0.971841	0.872659	0.945397	0.99546	0.0458233	0.0151053	0.0567097	0.0847775	0.00924382	0.0333321	0.00913817	0.109229
sp|P0AA31|YEDF_ECOLI	UPF0033 protein YedF OS=Escherichia coli (strain K12) GN=yedF PE=1 SV=1	1	0.930547	1.14862	1.03511	1.1727	0.882015	1.36267	1.18571	0.0630477	0.0355179	0.117537	0.115882	0.0204123	0.0615231	0.0244596	0.150891
sp|P0AA39|RLUC_ECOLI	Ribosomal large subunit pseudouridine synthase C OS=Escherichia coli (strain K12) GN=rluC PE=1 SV=1	1	0.954119	1.06611	1.08321	0.983067	1.12282	0.966744	1.29544	0.0703851	0.126374	0.0662519	0.043318	0.0427632	0.0871496	0.0247796	0.00916974
sp|P0AA43|RSUA_ECOLI	Ribosomal small subunit pseudouridine synthase A OS=Escherichia coli (strain K12) GN=rsuA PE=1 SV=1	1	0.979007	0.927541	0.954157	0.900992	0.939293	0.773058	0.876263	0.0301198	0.00687622	0.0286946	0.0236858	0.0140997	0.0141465	0.0207434	0.0554926
sp|P0AA53|QMCA_ECOLI	Protein QmcA OS=Escherichia coli (strain K12) GN=qmcA PE=1 SV=1	1	1.01875	1.0461	1.00984	1.05292	1.09597	0.714913	1.05588	0.0757065	0.066663	0.107468	0.0397357	0.0599832	0.0229182	0.0506454	0.0167956
sp|P0AA57|YOBA_ECOLI	Protein YobA OS=Escherichia coli (strain K12) GN=yobA PE=1 SV=1	1	0.94809	2.35551	2.00318	1.7864	2.94634	1.83633	2.96026	0.165286	0.15809	0.19221	0.31039	0.414301	0.201881	0.293558	1.41136
sp|P0AA82|CODB_ECOLI	Cytosine permease OS=Escherichia coli (strain K12) GN=codB PE=1 SV=1	1	1.11021	1.12271	0.803299	1.66809	0.498073	0.74945	0.569767	0.041868	0.0203891	0.150155	0.111197	0.0430145	0.103797	0.0293151	0.163651
sp|P0AA91|YEAY_ECOLI	Uncharacterized lipoprotein YeaY OS=Escherichia coli (strain K12) GN=yeaY PE=3 SV=1	1	0.88421	0.802444	0.931301	0.680157	1.02469	0.626657	0.884762	0.0688446	0.0842607	0.0293584	0.0439497	0.100695	0.101987	0.0745914	0.0595852
sp|P0AA95|YACC_ECOLI	Uncharacterized protein YacC OS=Escherichia coli (strain K12) GN=yacC PE=3 SV=1	1	1.02357	0.911376	0.985051	1.15163	0.554104	0.995043	0.418731	0.071309	0.0837699	0.0712313	0.116288	0.0606528	0.061602	0.0500501	0.0874201
sp|P0AA97|YAEQ_ECOLI	Uncharacterized protein YaeQ OS=Escherichia coli (strain K12) GN=yaeQ PE=1 SV=1	1	1.02983	0.887429	0.936723	1.2177	0.962457	1.91798	0.995247	0.332285	0.279329	0.220895	0.0256577	0.03414	0.0980441	0.338494	0.101128
sp|P0AAA1|YAGU_ECOLI	Inner membrane protein YagU OS=Escherichia coli (strain K12) GN=yagU PE=1 SV=1	1	1.24686	0.917593	0.818131	1.14421	0.594335	1.51749	0.369787	0.0729257	0.161284	0.0504811	0.0220577	0.0233337	0.0148048	0.0499849	0.0174669
sp|P0AAB4|UBID_ECOLI	3-octaprenyl-4-hydroxybenzoate carboxy-lyase OS=Escherichia coli (strain K12) GN=ubiD PE=1 SV=1	1	0.928426	0.721326	0.893683	0.650892	1.25242	0.786176	0.464813	0.383923	0.320733	0.0855445	0.0727726	0.049865	0.134746	0.0670882	0.0866269
sp|P0AAB6|GALF_ECOLI	UTP--glucose-1-phosphate uridylyltransferase OS=Escherichia coli (strain K12) GN=galF PE=1 SV=1	1	0.91958	1.05225	0.997467	1.03472	1.06809	0.930802	1.18349	0.0219113	0.0742576	0.0673178	0.0192945	0.00890576	0.0594536	0.103493	0.0440524
sp|P0AAB8|USPD_ECOLI	Universal stress protein D OS=Escherichia coli (strain K12) GN=uspD PE=2 SV=1	1	0.975023	0.864057	0.89093	0.813163	0.957138	0.687631	0.804085	0.0598238	0.0260921	0.0476938	0.0497814	0.0618709	0.0262616	0.0454061	0.0898657
sp|P0AAC0|USPE_ECOLI	Universal stress protein E OS=Escherichia coli (strain K12) GN=uspE PE=1 SV=2	1	0.948618	0.951313	0.998756	0.801008	1.15835	0.58192	0.954832	0.0247243	0.0378985	0.0433813	0.0250492	0.0183598	0.0322863	0.0215229	0.089156
sp|P0AAC8|ISCA_ECOLI	Iron-binding protein IscA OS=Escherichia coli (strain K12) GN=iscA PE=1 SV=1	1	1.23596	1.02787	1.18409	1.22255	1.05157	1.39682	0.828549	0.0279787	0.110025	0.02224	0.0488894	0.0775702	0.0434439	0.0336636	0.068058
sp|P0AAD6|SDAC_ECOLI	Serine transporter OS=Escherichia coli (strain K12) GN=sdaC PE=1 SV=1	1	0.723997	1.30368	0.704435	1.61033	0.511243	2.53948	1.70878	0.447011	0.174948	0.203427	0.204554	0.144525	0.216626	0.391087	1.21783
sp|P0AAE0|CYCA_ECOLI	D-serine/D-alanine/glycine transporter OS=Escherichia coli (strain K12) GN=cycA PE=1 SV=1	1	0.960829	0.888485	0.814614	1.02542	0.596027	0.879138	0.436361	0.0953147	0.0871473	0.121713	0.0925277	0.0367753	0.0735237	0.0205332	0.0187276
sp|P0AAF6|ARTP_ECOLI	Arginine transport ATP-binding protein ArtP OS=Escherichia coli (strain K12) GN=artP PE=1 SV=1	1	0.867338	0.7928	0.925337	1.69022	1.33759	2.54899	2.43935	0.0971528	0.299193	0.0781053	0.104476	0.6108	0.332992	0.178632	0.195963
sp|P0AAG0|DPPD_ECOLI	Dipeptide transport ATP-binding protein DppD OS=Escherichia coli (strain K12) GN=dppD PE=3 SV=1	1	1.08784	1.13001	1.05063	1.23947	0.851836	1.55172	1.02795	0.0302698	0.0308261	0.0518072	0.0622474	0.0252507	0.0238131	0.021386	0.0206119
sp|P0AAG3|GLTL_ECOLI	Glutamate/aspartate transport ATP-binding protein GltL OS=Escherichia coli (strain K12) GN=gltL PE=3 SV=1	1	0.766178	0.852662	0.867941	0.725761	0.726616	1.01954	0.734882	0.23888	0.180569	0.251814	0.198907	0.281489	0.1456	0.209784	0.335764
sp|P0AAI3|FTSH_ECOLI	ATP-dependent zinc metalloprotease FtsH OS=Escherichia coli (strain K12) GN=ftsH PE=1 SV=1	1	0.936737	0.995392	0.989584	0.987136	0.948381	1.17951	1.01598	0.0177224	0.0476139	0.0109335	0.0358657	0.0233148	0.0058654	0.0388471	0.065499
sp|P0AAI5|FABF_ECOLI	3-oxoacyl-[acyl-carrier-protein] synthase 2 OS=Escherichia coli (strain K12) GN=fabF PE=1 SV=2	1	1.02766	1.08414	1.06301	1.14476	1.05659	1.17898	1.28608	0.0352236	0.00368445	0.0329018	0.0160557	0.0449741	0.0144168	0.0433536	0.0365747
sp|P0AAI9|FABD_ECOLI	Malonyl CoA-acyl carrier protein transacylase OS=Escherichia coli (strain K12) GN=fabD PE=1 SV=2	1	0.983933	0.982593	1.00389	1.01991	1.06155	1.02738	1.30634	0.0227738	0.0415795	0.0375926	0.0345645	0.00754006	0.0243842	0.0221487	0.177862
sp|P0AAJ1|YNFG_ECOLI	Probable anaerobic dimethyl sulfoxide reductase chain YnfG OS=Escherichia coli (strain K12) GN=ynfG PE=3 SV=2	1	1.07676	1.07833	0.927463	1.18703	1.06407	1.52172	1.26854	0.0348667	0.00738573	0.0347165	0.0794544	0.0152887	0.0232537	0.0679017	0.0752985
sp|P0AAJ8|HYBA_ECOLI	Hydrogenase-2 operon protein HybA OS=Escherichia coli (strain K12) GN=hybA PE=3 SV=1	1	1.07672	1.14432	1.2655	1.32101	1.17567	1.49012	1.26484	0.0590293	0.112078	0.0402379	0.0457274	0.0328172	0.0179704	0.0297153	0.0373779
sp|P0AAK1|HYCB_ECOLI	Formate hydrogenlyase subunit 2 OS=Escherichia coli (strain K12) GN=hycB PE=3 SV=1	1	0.999406	0.699942	0.734163	0.696604	0.725123	0.15406	0.113651	0.0271638	0.0595117	0.0510206	0.0250223	0.0100983	0.0225488	0.0113084	0.0149302
sp|P0AAK4|HYDN_ECOLI	Electron transport protein HydN OS=Escherichia coli (strain K12) GN=hydN PE=3 SV=1	1	0.981955	0.7418	0.758555	0.816413	0.774203	0.186255	0.110585	0.0165597	0.0473036	0.00717691	0.0435502	0.0147501	0.0346643	0.0583825	0.0132483
sp|P0AAK7|NRFC_ECOLI	Protein NrfC OS=Escherichia coli (strain K12) GN=nrfC PE=3 SV=1	1	0.92449	0.901297	1.07345	0.94961	1.19843	1.20082	0.885662	0.0160104	0.0227623	0.053177	0.00618495	0.0457425	0.0996049	0.0351221	0.0779069
sp|P0AAM3|HYPC_ECOLI	Hydrogenase isoenzymes formation protein HypC OS=Escherichia coli (strain K12) GN=hypC PE=1 SV=1	1	1.22645	1.07637	1.00742	1.07673	1.02278	0.783349	0.533223	0.0365831	0.259767	0.138293	0.158732	0.0377657	0.0964938	0.131559	0.061118
sp|P0AAN3|HYPB_ECOLI	Hydrogenase isoenzymes nickel incorporation protein HypB OS=Escherichia coli (strain K12) GN=hypB PE=1 SV=1	1	0.947189	0.857836	0.905712	0.740741	0.961144	0.679704	0.656241	0.0458182	0.0572818	0.0116469	0.0445372	0.046009	0.0370071	0.0234721	0.039626
sp|P0AAN5|YAIA_ECOLI	Uncharacterized protein YaiA OS=Escherichia coli (strain K12) GN=yaiA PE=1 SV=1	1	1.00844	1.03294	0.91021	0.862209	0.952983	0.577478	1.07934	0.0328917	0.101033	0.0650492	0.082661	0.0220027	0.00792365	0.0282745	0.110213
sp|P0AAN9|IRAP_ECOLI	Anti-adapter protein IraP OS=Escherichia coli (strain K12) GN=iraP PE=1 SV=1	1	1.14609	0.760799	0.890301	0.670885	1.00849	0.224254	1.10765	0.0996374	0.110581	0.0624149	0.101558	0.022634	0.0771791	0.0728322	0.143324
sp|P0AAP3|FRMR_ECOLI	Transcriptional repressor FrmR OS=Escherichia coli (strain K12) GN=frmR PE=1 SV=1	1	0.914442	1.0446	1.01047	1.01887	1.01119	0.829157	1.19651	0.0420517	0.021112	0.0463775	0.0768796	0.0170662	0.0241204	0.0275236	0.0214463
sp|P0AAQ2|YAJD_ECOLI	Uncharacterized protein YajD OS=Escherichia coli (strain K12) GN=yajD PE=4 SV=1	1	0.927369	0.804347	1.08689	0.911421	0.865805	0.807709	0.6668	0.0148976	0.0216677	0.0445115	0.0861433	0.0932305	0.0350261	0.0739179	0.044256
sp|P0AAR3|YBAK_ECOLI	Cys-tRNA(Pro)/Cys-tRNA(Cys) deacylase YbaK OS=Escherichia coli (strain K12) GN=ybaK PE=1 SV=1	1	0.898451	0.958349	0.877337	0.965775	0.810227	0.86494	0.778977	0.0495078	0.0471616	0.0240679	0.0497754	0.02485	0.0113494	0.0238189	0.0393943
sp|P0AAS7|YBCJ_ECOLI	Uncharacterized protein YbcJ OS=Escherichia coli (strain K12) GN=ybcJ PE=1 SV=1	1	1.00395	1.01361	1.05336	1.08338	1.03838	1.35585	0.995155	0.0470074	0.0629871	0.0422171	0.0251702	0.0230263	0.0183028	0.0228367	0.0470555
sp|P0AAT4|YBDG_ECOLI	Miniconductance mechanosensitive channel YbdG OS=Escherichia coli (strain K12) GN=ybdG PE=1 SV=1	1	1.28175	0.970332	1.14472	0.809236	1.21755	0.803549	0.629418	0.419637	0.0566892	0.274377	0.196554	0.0700974	0.144163	0.255805	0.16962
sp|P0AAT6|IOJAP_ECOLI	Ribosomal silencing factor RsfS OS=Escherichia coli (strain K12) GN=rsfS PE=1 SV=1	1	0.847583	1.13414	1.08055	1.0153	1.03424	1.31276	1.31198	0.0656444	0.0910531	0.147214	0.108826	0.12818	0.0403635	0.0440202	0.0152813
sp|P0AAT9|YBEL_ECOLI	Uncharacterized protein YbeL OS=Escherichia coli (strain K12) GN=ybeL PE=4 SV=1	1	1.04835	0.843528	0.950494	0.703469	1.1177	0.405534	0.977421	0.031071	0.118341	0.0849548	0.0875728	0.0275792	0.0181202	0.0290462	0.0435038
sp|P0AAU7|YBFE_ECOLI	Uncharacterized protein YbfE OS=Escherichia coli (strain K12) GN=ybfE PE=1 SV=2	1	0.918018	1.05463	0.907424	1.0342	1.03239	0.950228	0.94341	0.215802	0.136544	0.0812919	0.134512	0.132609	0.0966692	0.0335872	0.285911
sp|P0AAV4|YBGJ_ECOLI	Uncharacterized protein YbgJ OS=Escherichia coli (strain K12) GN=ybgJ PE=4 SV=1	1	1.02857	0.616757	0.771766	0.910074	0.925674	0.816712	1.03617	0.207788	0.158695	0.0392691	0.28607	0.185354	0.267844	0.0587013	0.180395
sp|P0AAV6|YBGS_ECOLI	Uncharacterized protein YbgS OS=Escherichia coli (strain K12) GN=ybgS PE=3 SV=1	1	0.763364	0.951815	0.99696	0.467212	1.34927	0.179886	1.39901	0.0558936	0.10873	0.131292	0.0603998	0.030642	0.0445235	0.0293731	0.105168
sp|P0AAX8|YBIS_ECOLI	Probable L,D-transpeptidase YbiS OS=Escherichia coli (strain K12) GN=ybiS PE=1 SV=1	1	0.998372	1.0123	0.999058	1.01847	0.906855	0.90691	0.859802	0.024649	0.0452949	0.0366425	0.0359863	0.00692849	0.0486094	0.040191	0.119397
sp|P0AAZ4|RARA_ECOLI	Replication-associated recombination protein A OS=Escherichia coli (strain K12) GN=rarA PE=1 SV=1	1	0.929313	1.40816	1.42131	2.23175	1.78599	7.92108	2.54396	0.0498101	0.184723	0.427458	0.0283541	0.383575	0.211414	0.260697	0.289931
sp|P0AB01|ELYC_ECOLI	Envelope biogenesis factor ElyC OS=Escherichia coli (strain K12) GN=elyC PE=4 SV=1	1	0.91383	1.11762	1.13462	0.946651	1.16731	0.979441	2.33142	0.024818	0.184315	0.139774	0.0375216	0.0336607	0.0683422	0.0376961	0.458569
sp|P0AB10|YMBA_ECOLI	Uncharacterized lipoprotein YmbA OS=Escherichia coli (strain K12) GN=ymbA PE=3 SV=2	1	0.850324	0.931872	0.766341	0.950179	1.27287	0.902791	1.22542	0.183517	0.127723	0.423477	0.272473	0.0949556	0.11311	0.296691	0.147328
sp|P0AB12|YCCF_ECOLI	Inner membrane protein YccF OS=Escherichia coli (strain K12) GN=yccF PE=1 SV=1	1	0.913495	1.06663	0.945474	1.15688	0.828064	1.39848	0.81443	0.0358669	0.123314	0.116203	0.0905071	0.0420205	0.107186	0.10707	0.0682221
sp|P0AB14|YCCJ_ECOLI	Uncharacterized protein YccJ OS=Escherichia coli (strain K12) GN=yccJ PE=1 SV=1	1	0.965007	0.873489	0.881749	0.792425	1.135	0.476707	0.976878	0.0217573	0.0438075	0.0497533	0.0582935	0.0321679	0.0147222	0.00634666	0.106675
sp|P0AB24|EFEO_ECOLI	Iron uptake system component EfeO OS=Escherichia coli (strain K12) GN=efeO PE=1 SV=1	1	1.24291	1.29344	1.45881	1.64402	1.21389	1.50092	2.30288	0.0191265	0.0956296	0.259498	0.120725	0.0725445	0.0849233	0.120211	0.354318
sp|P0AB26|YCEB_ECOLI	Uncharacterized lipoprotein YceB OS=Escherichia coli (strain K12) GN=yceB PE=1 SV=1	1	0.897034	0.801248	0.754355	0.674105	0.685819	0.675622	0.380172	0.121809	0.0528279	0.110279	0.0450691	0.143499	0.0116369	0.106565	0.275577
sp|P0AB28|YCED_ECOLI	Uncharacterized protein YceD OS=Escherichia coli (strain K12) GN=yceD PE=4 SV=1	1	1.06351	1.15033	1.07619	1.14386	1.05369	1.21444	1.39708	0.0275018	0.0728292	0.0513829	0.046119	0.014287	0.0167509	0.0254699	0.0570247
sp|P0AB38|LPOB_ECOLI	Penicillin-binding protein activator LpoB OS=Escherichia coli (strain K12) GN=lpoB PE=1 SV=1	1	1.00197	0.987516	1.00482	0.955875	1.10552	0.877029	1.06664	0.0192289	0.0657319	0.0682	0.014991	0.00663088	0.0372827	0.0324174	0.0450155
sp|P0AB43|YCGL_ECOLI	Protein YcgL OS=Escherichia coli (strain K12) GN=ycgL PE=1 SV=2	1	1.03628	0.947081	0.964667	1.46356	0.797127	1.56641	1.21025	0.25054	0.226226	0.310081	0.159119	0.306412	0.224581	0.347637	0.201188
sp|P0AB46|YMGD_ECOLI	Uncharacterized protein YmgD OS=Escherichia coli (strain K12) GN=ymgD PE=1 SV=2	1	1.24057	1.06807	1.28207	0.821453	1.02819	0.49542	1.06229	0.0253336	0.24296	0.0300134	0.154253	0.0331801	0.065674	0.0195511	0.0561299
sp|P0AB55|YCII_ECOLI	Protein YciI OS=Escherichia coli (strain K12) GN=yciI PE=1 SV=1	1	0.88188	1.03504	1.0584	1.09694	0.953527	0.779276	1.12317	0.0728631	0.0670614	0.0913425	0.0742964	0.0769417	0.00872497	0.0935191	0.123977
sp|P0AB61|YCIN_ECOLI	Protein YciN OS=Escherichia coli (strain K12) GN=yciN PE=1 SV=1	1	1.27326	0.873742	1.27826	0.71679	1.34377	0.900916	1.25903	0.0462759	0.101646	0.0958607	0.066029	0.0430197	0.161317	0.0723574	0.0906713
sp|P0AB65|ACYP_ECOLI	Acylphosphatase OS=Escherichia coli (strain K12) GN=yccX PE=1 SV=1	1	1.17884	0.883699	0.978083	0.824187	1.05518	0.615771	0.814337	0.0389742	0.178306	0.0101221	0.0363699	0.0314299	0.0139324	0.00485668	0.0736252
sp|P0AB77|KBL_ECOLI	2-amino-3-ketobutyrate coenzyme A ligase OS=Escherichia coli (strain K12) GN=kbl PE=1 SV=1	1	0.846794	0.845998	0.946374	0.726648	1.41132	0.823936	1.90128	0.0418066	0.097896	0.0268984	0.0719461	0.0416331	0.0948799	0.0153371	0.150415
sp|P0AB80|ILVE_ECOLI	Branched-chain-amino-acid aminotransferase OS=Escherichia coli (strain K12) GN=ilvE PE=1 SV=2	1	0.974947	0.9696	1.01747	0.991211	0.892453	1.04923	0.767111	0.00961396	0.0128606	0.00265391	0.0179767	0.0131234	0.0428054	0.0366115	0.0341985
sp|P0AB83|END3_ECOLI	Endonuclease III OS=Escherichia coli (strain K12) GN=nth PE=1 SV=1	1	0.89391	0.846733	0.707304	0.934158	0.676832	1.2391	0.7509	0.0994801	0.035327	0.12758	0.079924	0.072513	0.0701494	0.0404038	0.0642852
sp|P0AB89|PUR8_ECOLI	Adenylosuccinate lyase OS=Escherichia coli (strain K12) GN=purB PE=1 SV=1	1	0.948646	1.03868	0.96724	1.05543	0.950327	1.24261	1.06683	0.0497774	0.0430147	0.0342198	0.0324679	0.0349386	0.0560913	0.0553634	0.0211233
sp|P0AB91|AROG_ECOLI	Phospho-2-dehydro-3-deoxyheptonate aldolase, Phe-sensitive OS=Escherichia coli (strain K12) GN=aroG PE=1 SV=1	1	0.934827	0.935679	0.921911	1.06507	0.775673	1.10926	0.75453	0.0532606	0.0208404	0.0418137	0.0482968	0.0232344	0.0470986	0.0523559	0.0603328
sp|P0AB96|ARSC_ECOLI	Arsenate reductase OS=Escherichia coli (strain K12) GN=arsC PE=3 SV=1	1	1.21305	1.21558	1.01888	1.15297	1.24978	1.31097	1.12348	0.122928	0.133569	0.262095	0.281275	0.234447	0.0662387	0.174553	0.265952
sp|P0ABB8|ATMA_ECOLI	Magnesium-transporting ATPase, P-type 1 OS=Escherichia coli (strain K12) GN=mgtA PE=1 SV=1	1	1.16025	1.13764	1.41682	1.30772	1.1461	1.78204	1.14222	0.0407373	0.0227431	0.125596	0.181036	0.0601343	0.124077	0.0543249	0.0654662
sp|P0ABC3|HFLC_ECOLI	Modulator of FtsH protease HflC OS=Escherichia coli (strain K12) GN=hflC PE=1 SV=1	1	0.925685	0.9316	0.946554	0.94668	0.910081	0.962051	0.953771	0.0133112	0.0715793	0.00997551	0.0230661	0.0223659	0.0146918	0.0150481	0.0412968
sp|P0ABC7|HFLK_ECOLI	Modulator of FtsH protease HflK OS=Escherichia coli (strain K12) GN=hflK PE=1 SV=1	1	0.992799	1.01156	0.987552	1.05398	0.936646	1.0376	1.03776	0.025693	0.0454221	0.0289775	0.0186427	0.0350141	0.0148665	0.0189317	0.00694742
sp|P0ABD3|BFR_ECOLI	Bacterioferritin OS=Escherichia coli (strain K12) GN=bfr PE=1 SV=1	1	0.925417	0.760092	0.735141	0.601391	0.796285	0.163866	0.592551	0.0673766	0.0712949	0.030771	0.0219876	0.012285	0.0483088	0.00299336	0.0804836
sp|P0ABD5|ACCA_ECOLI	Acetyl-coenzyme A carboxylase carboxyl transferase subunit alpha OS=Escherichia coli (strain K12) GN=accA PE=1 SV=2	1	1.05145	1.06605	1.05537	1.10537	1.0572	1.21015	1.19376	0.0432951	0.0602222	0.0110117	0.0341994	0.0173348	0.0059589	0.0235762	0.0566521
sp|P0ABD8|BCCP_ECOLI	Biotin carboxyl carrier protein of acetyl-CoA carboxylase OS=Escherichia coli (strain K12) GN=accB PE=1 SV=1	1	1.07414	1.04301	0.965608	0.987023	0.978048	1.12035	1.26356	0.0687739	0.0144863	0.0122393	0.0377225	0.0117352	0.0108866	0.0391313	0.123618
sp|P0ABE2|BOLA_ECOLI	Protein BolA OS=Escherichia coli (strain K12) GN=bolA PE=1 SV=1	1	0.942539	0.904398	0.863542	0.783872	0.95374	0.650578	0.86182	0.00458263	0.0161504	0.00845248	0.023964	0.0225305	0.0517202	0.0411966	0.158662
sp|P0ABF6|CDD_ECOLI	Cytidine deaminase OS=Escherichia coli (strain K12) GN=cdd PE=1 SV=1	1	1.03091	1.08425	1.11844	1.07678	1.14111	1.09475	1.06878	0.0273866	0.0450397	0.0435994	0.0913288	0.0534224	0.0619727	0.00314063	0.0359773
sp|P0ABH0|FTSA_ECOLI	Cell division protein FtsA OS=Escherichia coli (strain K12) GN=ftsA PE=1 SV=1	1	1.04792	1.0738	0.903259	1.05521	0.832275	1.19809	0.818019	0.105402	0.0930158	0.0143732	0.0244772	0.0175768	0.0436303	0.0714113	0.0394326
sp|P0ABH9|CLPA_ECOLI	ATP-dependent Clp protease ATP-binding subunit ClpA OS=Escherichia coli (strain K12) GN=clpA PE=1 SV=1	1	1.08008	0.987468	1.43886	1.00455	1.86735	1.1795	1.46302	0.0784264	0.0940172	0.0188667	0.0905493	0.0290163	0.0348248	0.00420055	0.0969338
sp|P0ABI4|CORA_ECOLI	Magnesium transport protein CorA OS=Escherichia coli (strain K12) GN=corA PE=1 SV=1	1	0.903592	1.01869	0.953009	1.04694	0.848483	0.952724	0.995012	0.0112336	0.073824	0.0271902	0.0585896	0.0298583	0.0259146	0.0683334	0.0456553
sp|P0ABJ1|CYOA_ECOLI	Cytochrome bo(3) ubiquinol oxidase subunit 2 OS=Escherichia coli (strain K12) GN=cyoA PE=1 SV=1	1	0.853702	1.3941	1.38529	1.5634	1.15215	3.34373	1.87311	0.0434198	0.0931296	0.106032	0.318481	0.167583	0.16052	0.323769	0.393361
sp|P0ABK5|CYSK_ECOLI	Cysteine synthase A OS=Escherichia coli (strain K12) GN=cysK PE=1 SV=2	1	0.95889	0.962284	0.949286	0.932609	0.98761	1.06321	0.969487	0.0183816	0.0441874	0.0145704	0.0205976	0.0147483	0.00278909	0.0147606	0.0623952
sp|P0ABK9|NRFA_ECOLI	Cytochrome c-552 OS=Escherichia coli (strain K12) GN=nrfA PE=1 SV=1	1	1.17321	1.09585	1.16898	1.23174	1.19875	1.75611	0.7078	0.0242516	0.184076	0.0839352	0.032878	0.0331639	0.0322022	0.0450296	0.0307982
sp|P0ABN5|DCUA_ECOLI	Anaerobic C4-dicarboxylate transporter DcuA OS=Escherichia coli (strain K12) GN=dcuA PE=1 SV=1	1	1.31615	1.25695	1.19549	1.79469	1.03946	1.60098	0.953717	0.08595	0.112592	0.108824	0.169134	0.0972402	0.169492	0.0960762	0.106004
sp|P0ABP6|DEDA_ECOLI	Protein DedA OS=Escherichia coli (strain K12) GN=dedA PE=1 SV=1	1	0.934342	0.851573	0.810847	1.11512	0.79811	0.842473	0.599091	0.361667	0.15247	0.102028	0.0666854	0.341234	0.170366	0.164192	0.252855
sp|P0ABP8|DEOD_ECOLI	Purine nucleoside phosphorylase DeoD-type OS=Escherichia coli (strain K12) GN=deoD PE=1 SV=2	1	1.01862	1.02431	0.996328	0.929245	1.04761	0.794089	1.03227	0.0313482	0.0458023	0.0218226	0.0329257	0.0170762	0.0327328	0.0339181	0.0941761
sp|P0ABQ0|COABC_ECOLI	Coenzyme A biosynthesis bifunctional protein CoaBC OS=Escherichia coli (strain K12) GN=coaBC PE=1 SV=2	1	1.07139	0.971878	1.02802	1.11548	0.830785	0.836546	0.955601	0.0693932	0.174371	0.0877648	0.0794293	0.0367967	0.0528476	0.148054	0.148838
sp|P0ABQ4|DYR_ECOLI	Dihydrofolate reductase OS=Escherichia coli (strain K12) GN=folA PE=1 SV=1	1	1.06259	1.15967	1.26724	0.903387	1.32389	0.822192	1.77587	0.0582034	0.219053	0.105173	0.0127942	0.0337869	0.0598043	0.0842279	0.0383893
sp|P0ABR1|DINI_ECOLI	DNA-damage-inducible protein I OS=Escherichia coli (strain K12) GN=dinI PE=1 SV=1	1	1.17928	1.1842	2.02224	2.1341	1.62379	3.32533	2.635	0.326543	0.0792666	0.118576	0.387287	0.173777	0.43137	0.147569	0.691328
sp|P0ABS1|DKSA_ECOLI	RNA polymerase-binding transcription factor DksA OS=Escherichia coli (strain K12) GN=dksA PE=1 SV=1	1	0.972286	1.05999	1.0121	1.07544	1.07286	1.19531	1.28225	0.0225687	0.0804398	0.0424246	0.0356707	0.0505631	0.0492047	0.0216856	0.0900131
sp|P0ABT2|DPS_ECOLI	DNA protection during starvation protein OS=Escherichia coli (strain K12) GN=dps PE=1 SV=2	1	1.03537	0.738951	0.857401	0.610847	1.06367	0.1989	0.626256	0.0293631	0.106143	0.0267842	0.0356343	0.017237	0.0157996	0.00769791	0.00701562
sp|P0ABU0|MENB_ECOLI	1,4-dihydroxy-2-naphthoyl-CoA synthase OS=Escherichia coli (strain K12) GN=menB PE=1 SV=1	1	1.04045	0.981097	0.985587	0.920858	0.940624	0.810715	0.882086	0.042332	0.065113	0.0160261	0.0280053	0.00931625	0.0121416	0.0149957	0.0432728
sp|P0ABU2|YCHF_ECOLI	Ribosome-binding ATPase YchF OS=Escherichia coli (strain K12) GN=ychF PE=1 SV=2	1	1.0466	1.05982	0.975397	1.07737	0.970211	1.23046	1.17318	0.049239	0.0325355	0.0179081	0.0318171	0.0132712	0.0132003	0.0474828	0.0573579
sp|P0ABU5|ELBB_ECOLI	Enhancing lycopene biosynthesis protein 2 OS=Escherichia coli (strain K12) GN=elbB PE=1 SV=1	1	1.06273	0.816365	0.978044	1.0334	1.2147	1.088	1.57414	0.0695621	0.0420383	0.00538526	0.255889	0.112982	0.207283	0.0807018	0.182194
sp|P0ABU9|TOLQ_ECOLI	Protein TolQ OS=Escherichia coli (strain K12) GN=tolQ PE=1 SV=1	1	1.0049	1.10936	1.04973	1.14773	0.970568	1.37746	1.06376	0.0687073	0.0565174	0.00787508	0.085945	0.0351378	0.0718432	0.0151413	0.0529723
sp|P0ABZ4|KDSC_ECOLI	3-deoxy-D-manno-octulosonate 8-phosphate phosphatase KdsC OS=Escherichia coli (strain K12) GN=kdsC PE=1 SV=1	1	0.913862	0.956537	0.972703	0.86207	0.966939	0.886027	0.990867	0.0694393	0.0870217	0.0285696	0.0386587	0.0511797	0.029862	0.015222	0.158661
sp|P0ABZ6|SURA_ECOLI	Chaperone SurA OS=Escherichia coli (strain K12) GN=surA PE=1 SV=1	1	0.994279	0.957629	0.89296	0.808428	0.899707	0.883098	0.952248	0.0663586	0.0561842	0.063173	0.0351562	0.0451237	0.0306693	0.0217015	0.046935
sp|P0AC02|BAMD_ECOLI	Outer membrane protein assembly factor BamD OS=Escherichia coli (strain K12) GN=bamD PE=1 SV=1	1	1.03806	1.11734	1.17438	1.12984	1.11258	1.11923	1.09223	0.0167518	0.0921075	0.061595	0.0621168	0.0330171	0.0250475	0.0506559	0.0244735
sp|P0AC13|DHPS_ECOLI	Dihydropteroate synthase OS=Escherichia coli (strain K12) GN=folP PE=1 SV=1	1	1.02286	1.09282	0.972485	0.990554	1.01943	1.01212	1.04234	0.0621907	0.11732	0.0510894	0.0643937	0.071556	0.0806311	0.0376708	0.0513076
sp|P0AC19|FOLX_ECOLI	Dihydroneopterin triphosphate 2'-epimerase OS=Escherichia coli (strain K12) GN=folX PE=1 SV=2	1	0.901877	1.02556	1.0052	1.11903	1.00847	0.951001	1.26829	0.065485	0.025686	0.0643248	0.0609074	0.0418739	0.0104505	0.284465	0.0482268
sp|P0AC30|FTSX_ECOLI	Cell division protein FtsX OS=Escherichia coli (strain K12) GN=ftsX PE=1 SV=1	1	1.20137	1.04084	0.926166	0.945732	0.689132	0.978972	0.523622	0.267678	0.083765	0.065977	0.282455	0.0884883	0.155987	0.0509109	0.172816
sp|P0AC38|ASPA_ECOLI	Aspartate ammonia-lyase OS=Escherichia coli (strain K12) GN=aspA PE=1 SV=1	1	1.07047	0.968393	1.1782	1.08508	1.57579	0.923606	1.73193	0.0113213	0.0754118	0.00667104	0.0525246	0.0181401	0.0643581	0.0408756	0.0547631
sp|P0AC51|ZUR_ECOLI	Zinc uptake regulation protein OS=Escherichia coli (strain K12) GN=zur PE=1 SV=1	1	1.18374	0.955617	1.08658	0.998029	1.04639	0.916177	0.95748	0.0976342	0.0754368	0.0868703	0.108732	0.0187634	0.059089	0.0326614	0.0675477
sp|P0AC55|GLNK_ECOLI	Nitrogen regulatory protein P-II 2 OS=Escherichia coli (strain K12) GN=glnK PE=1 SV=1	1	0.998976	1.05869	1.09115	1.04549	1.03484	1.10992	1.5201	0.0185876	0.0523864	0.0692278	0.0512392	0.0499091	0.0285819	0.0482521	0.154975
sp|P0AC59|GLRX2_ECOLI	Glutaredoxin-2 OS=Escherichia coli (strain K12) GN=grxB PE=1 SV=1	1	0.943572	0.926089	0.970619	0.816958	0.991676	0.607296	0.791208	0.0226678	0.0113949	0.045062	0.0366848	0.00393839	0.0084098	0.00621618	0.0585197
sp|P0AC62|GLRX3_ECOLI	Glutaredoxin-3 OS=Escherichia coli (strain K12) GN=grxC PE=1 SV=2	1	0.924689	0.979067	0.992635	0.854508	0.990779	0.664148	0.981482	0.0224925	0.0514461	0.0536312	0.0394649	0.0298043	0.0298691	0.0257967	0.0848718
sp|P0AC69|GLRX4_ECOLI	Glutaredoxin-4 OS=Escherichia coli (strain K12) GN=grxD PE=1 SV=1	1	0.934814	1.01043	0.915685	1.17065	0.856136	1.34934	1.12373	0.0974182	0.0748867	0.0315711	0.0495172	0.0513411	0.0209724	0.0267213	0.103007
sp|P0AC81|LGUL_ECOLI	Lactoylglutathione lyase OS=Escherichia coli (strain K12) GN=gloA PE=1 SV=1	1	0.92234	0.98578	0.855788	0.794976	0.86552	0.736462	0.695531	0.0358924	0.0489524	0.123385	0.0577998	0.0864556	0.0753552	0.041565	0.049346
sp|P0AC84|GLO2_ECOLI	Hydroxyacylglutathione hydrolase OS=Escherichia coli (strain K12) GN=gloB PE=1 SV=1	1	0.914688	0.890457	0.920773	0.916974	1.11075	0.766164	0.882467	0.0158733	0.0707462	0.0427468	0.0354946	0.0795163	0.0610233	0.0323314	0.0409718
sp|P0AC86|PHSG_ECOLI	Glycogen phosphorylase OS=Escherichia coli (strain K12) GN=glgP PE=3 SV=1	1	1.13856	0.987864	0.922092	0.963901	0.804386	0.739604	0.596134	0.0463039	0.0109313	0.0234542	0.0780515	0.00962017	0.0327485	0.0400127	0.0161366
sp|P0AC92|GNSA_ECOLI	Protein GnsA OS=Escherichia coli (strain K12) GN=gnsA PE=1 SV=1	1	1.13804	1.11358	1.30526	1.47492	1.15725	1.83799	1.55883	0.0862845	0.111682	0.120331	0.0296556	0.101399	0.264094	0.17865	0.109623
sp|P0ACA1|YIBF_ECOLI	Uncharacterized GST-like protein YibF OS=Escherichia coli (strain K12) GN=yibF PE=1 SV=1	1	1.13736	0.966279	0.970725	0.589995	0.773518	0.59485	0.790248	0.339633	0.814683	0.214262	0.0592865	0.0803842	0.119945	0.0242685	0.238044
sp|P0ACA3|SSPA_ECOLI	Stringent starvation protein A OS=Escherichia coli (strain K12) GN=sspA PE=1 SV=2	1	0.948422	1.00018	0.997096	0.995898	1.03325	0.828658	1.15378	0.0798351	0.0527575	0.0218207	0.0110606	0.0321645	0.0150965	0.0176169	0.133227
sp|P0ACA7|GSTB_ECOLI	Glutathione S-transferase GstB OS=Escherichia coli (strain K12) GN=gstB PE=1 SV=1	1	0.969941	0.934252	0.937431	0.875429	0.895363	0.833182	0.816358	0.0380651	0.0956033	0.0957349	0.0939222	0.133407	0.0868584	0.1226	0.0213989
sp|P0ACB0|DNAB_ECOLI	Replicative DNA helicase OS=Escherichia coli (strain K12) GN=dnaB PE=1 SV=1	1	0.962145	0.988788	0.978654	1.06645	1.02433	0.953534	1.19912	0.028675	0.016454	0.0411501	0.0209006	0.0186907	0.0679629	0.0263483	0.0932268
sp|P0ACB2|HEM2_ECOLI	Delta-aminolevulinic acid dehydratase OS=Escherichia coli (strain K12) GN=hemB PE=1 SV=2	1	0.937945	1.22871	1.2072	1.08975	1.03815	1.11822	1.54305	0.0716269	0.116892	0.0774086	0.104406	0.181561	0.0765447	0.178603	0.386444
sp|P0ACB4|HEMG_ECOLI	Protoporphyrinogen IX dehydrogenase [menaquinone] OS=Escherichia coli (strain K12) GN=hemG PE=1 SV=1	1	1.01395	1.03829	1.06701	1.1091	1.01907	1.12471	0.942332	0.0622113	0.193611	0.0105975	0.0850229	0.0509168	0.0250329	0.0394759	0.034789
sp|P0ACB7|HEMY_ECOLI	Protein HemY OS=Escherichia coli (strain K12) GN=hemY PE=1 SV=1	1	0.849172	1.05072	0.99754	1.12049	0.962659	0.892229	1.19122	0.0172025	0.0502439	0.0798378	0.0368069	0.0569591	0.0416568	0.062676	0.115905
sp|P0ACC3|ERPA_ECOLI	Iron-sulfur cluster insertion protein ErpA OS=Escherichia coli (strain K12) GN=erpA PE=1 SV=1	1	1.0726	1.03078	1.0001	1.01423	0.881251	0.929584	0.901141	0.0254822	0.142945	0.040477	0.091982	0.0205402	0.0290334	0.0267	0.00956268
sp|P0ACC7|GLMU_ECOLI	Bifunctional protein GlmU OS=Escherichia coli (strain K12) GN=glmU PE=1 SV=1	1	1.05757	0.976455	0.947893	0.98589	0.931917	0.835573	0.990901	0.0251848	0.0230763	0.00673472	0.0408156	0.0160105	0.0150241	0.0108669	0.0377945
sp|P0ACD4|ISCU_ECOLI	Iron-sulfur cluster assembly scaffold protein IscU OS=Escherichia coli (strain K12) GN=iscU PE=1 SV=1	1	0.964192	1.02617	1.07312	1.06194	1.08774	1.05904	0.852353	0.0393184	0.0528056	0.0297178	0.0480691	0.0176469	0.0341949	0.0524718	0.0242661
sp|P0ACD8|MBHL_ECOLI	Hydrogenase-1 large chain OS=Escherichia coli (strain K12) GN=hyaB PE=1 SV=1	1	1.13651	0.780262	0.720564	0.790842	0.592092	0.372701	0.271472	0.00677032	0.0733828	0.0172146	0.00671331	0.00999823	0.0144035	0.00857548	0.00263496
sp|P0ACE0|MBHM_ECOLI	Hydrogenase-2 large chain OS=Escherichia coli (strain K12) GN=hybC PE=1 SV=2	1	1.1529	1.08539	1.17685	1.26939	1.05105	1.53927	1.3645	0.0608153	0.0678777	0.00985832	0.0529501	0.0589074	0.0947347	0.148652	0.0906506
sp|P0ACE3|HHA_ECOLI	Hemolysin expression-modulating protein Hha OS=Escherichia coli (strain K12) GN=hha PE=1 SV=1	1	1.1092	1.4384	1.37268	1.59462	1.38643	2.44603	1.27177	0.124427	0.207881	0.0124868	0.100065	0.200581	0.081024	0.0075841	0.0993852
sp|P0ACE7|HINT_ECOLI	HIT-like protein HinT OS=Escherichia coli (strain K12) GN=hinT PE=1 SV=1	1	0.990809	1.0679	0.933876	0.991027	0.959361	0.934653	1.12985	0.0469882	0.0499894	0.059347	0.100935	0.0436609	0.052381	0.0254586	0.128833
sp|P0ACF0|DBHA_ECOLI	DNA-binding protein HU-alpha OS=Escherichia coli (strain K12) GN=hupA PE=1 SV=1	1	0.850783	1.00981	0.971794	0.979443	0.978601	1.03256	1.23519	0.0171083	0.0919675	0.0356647	0.0773365	0.0185822	0.0033635	0.0517578	0.0758338
sp|P0ACF4|DBHB_ECOLI	DNA-binding protein HU-beta OS=Escherichia coli (strain K12) GN=hupB PE=1 SV=1	1	0.94717	0.983167	0.981654	1.03846	0.959786	1.05394	1.04696	0.011574	0.0609205	0.0340717	0.0792833	0.0350937	0.0282996	0.0173078	0.0341422
sp|P0ACF8|HNS_ECOLI	DNA-binding protein H-NS OS=Escherichia coli (strain K12) GN=hns PE=1 SV=2	1	0.909553	0.965972	1.01483	1.00285	1.00909	1.02484	1.13701	0.0186178	0.0235486	0.0366904	0.0688585	0.0272281	0.0574732	0.00942599	0.056432
sp|P0ACG1|STPA_ECOLI	DNA-binding protein StpA OS=Escherichia coli (strain K12) GN=stpA PE=1 SV=1	1	1.03523	0.993438	0.930292	1.04097	0.832643	0.886905	0.673585	0.011897	0.0900955	0.0277895	0.0698357	0.0447745	0.0107586	0.0197277	0.00976552
sp|P0ACI0|ROB_ECOLI	Right origin-binding protein OS=Escherichia coli (strain K12) GN=rob PE=1 SV=1	1	0.945864	1.0421	1.05918	1.0432	1.04597	0.963623	0.882171	0.0242622	0.0475138	0.0249859	0.0287147	0.0641687	0.0328537	0.0237992	0.144
sp|P0ACJ0|LRP_ECOLI	Leucine-responsive regulatory protein OS=Escherichia coli (strain K12) GN=lrp PE=1 SV=2	1	1.06429	1.04989	0.992369	1.06009	0.941862	1.16792	0.970525	0.0298558	0.0829616	0.00429034	0.0274362	0.0216689	0.0370903	0.0176543	0.0167757
sp|P0ACJ8|CRP_ECOLI	cAMP-activated global transcriptional regulator CRP OS=Escherichia coli (strain K12) GN=crp PE=1 SV=1	1	1.14971	1.1139	1.13379	1.05668	1.12917	0.958619	1.19884	0.0214384	0.135625	0.042834	0.0442043	0.0273489	0.0338296	0.0555568	0.0413747
sp|P0ACK2|AGAR_ECOLI	Putative aga operon transcriptional repressor OS=Escherichia coli (strain K12) GN=agaR PE=3 SV=1	1	1.18455	1.09588	1.07257	1.17324	1.04462	1.29032	1.03519	0.0112259	0.11259	0.0642019	0.108966	0.0799785	0.0812733	0.0991806	0.0484786
sp|P0ACK5|DEOR_ECOLI	Deoxyribose operon repressor OS=Escherichia coli (strain K12) GN=deoR PE=1 SV=1	1	1.10645	1.24278	1.24469	1.21745	1.03251	1.27325	1.13155	0.0759461	0.0808825	0.0881319	0.140371	0.115975	0.0929787	0.0521854	0.0660496
sp|P0ACL0|GLPR_ECOLI	Glycerol-3-phosphate regulon repressor OS=Escherichia coli (strain K12) GN=glpR PE=1 SV=1	1	1.33522	1.05181	0.926052	1.12054	0.90512	1.43005	0.905543	0.0588593	0.399411	0.0661044	0.0754907	0.0436704	0.0868981	0.00528979	0.0668794
sp|P0ACL2|EXUR_ECOLI	Exu regulon transcriptional regulator OS=Escherichia coli (strain K12) GN=exuR PE=3 SV=1	1	0.892679	0.890488	0.948851	0.968774	1.18437	1.82472	0.729742	0.066794	0.0286538	0.0144061	0.0356298	0.0467256	0.320616	0.393636	0.166429
sp|P0ACM2|RSPR_ECOLI	HTH-type transcriptional repressor RspR OS=Escherichia coli (strain K12) GN=rspR PE=1 SV=1	1	0.839931	0.807195	0.97794	0.799685	0.814656	0.602221	0.636729	0.0358467	0.124237	0.0362255	0.113942	0.107945	0.114093	0.0988808	0.103545
sp|P0ACN4|ALLR_ECOLI	HTH-type transcriptional repressor AllR OS=Escherichia coli (strain K12) GN=allR PE=1 SV=1	1	1.09315	1.05615	1.00064	1.06001	0.932832	1.22285	0.955162	0.0381368	0.00643579	0.0393587	0.0454143	0.0237328	0.0187669	0.0271381	0.0281456
sp|P0ACP1|CRA_ECOLI	Catabolite repressor/activator OS=Escherichia coli (strain K12) GN=cra PE=1 SV=1	1	1.0928	0.902337	0.940867	1.12239	0.995308	1.00093	0.920926	0.0653395	0.024019	0.0287017	0.116898	0.0420241	0.166731	0.0595022	0.0426674
sp|P0ACP5|GNTR_ECOLI	HTH-type transcriptional regulator GntR OS=Escherichia coli (strain K12) GN=gntR PE=1 SV=1	1	1.05417	0.99883	1.01197	0.939899	1.05578	0.77601	0.784655	0.070377	0.173802	0.0873507	0.0248488	0.0685814	0.00710985	0.0426162	0.182813
sp|P0ACP7|PURR_ECOLI	HTH-type transcriptional repressor PurR OS=Escherichia coli (strain K12) GN=purR PE=1 SV=2	1	0.977674	0.854142	1.0508	0.984438	1.08471	1.06142	0.800668	0.0275473	0.0283949	0.0350711	0.103335	0.0093042	0.0379989	0.0364108	0.0790463
sp|P0ACQ4|OXYR_ECOLI	Hydrogen peroxide-inducible genes activator OS=Escherichia coli (strain K12) GN=oxyR PE=1 SV=1	1	0.967949	1.0712	1.04142	1.10052	1.07325	0.800186	1.27203	0.0559965	0.00146693	0.0282803	0.0595829	0.00829891	0.0330907	0.0581708	0.103659
sp|P0ACR9|MPRA_ECOLI	Transcriptional repressor MprA OS=Escherichia coli (strain K12) GN=mprA PE=2 SV=1	1	0.902445	0.837506	0.8556	1.06206	0.924765	0.810155	0.811055	0.100841	0.0795149	0.0411981	0.0927377	0.0683509	0.0314482	0.062015	0.0680469
sp|P0ACS2|SOXR_ECOLI	Redox-sensitive transcriptional activator SoxR OS=Escherichia coli (strain K12) GN=soxR PE=1 SV=1	1	0.923293	1.24148	1.10264	1.07975	1.57976	2.32857	0.590457	0.0349152	0.416182	0.145889	0.0523549	0.0954248	0.335516	0.049261	0.235032
sp|P0ACU5|FABR_ECOLI	HTH-type transcriptional repressor FabR OS=Escherichia coli (strain K12) GN=fabR PE=1 SV=1	1	0.935991	0.863792	0.955622	0.940807	1.07464	1.47631	0.935744	0.114193	0.106294	0.203209	0.154974	0.108905	0.102977	0.174675	0.177825
sp|P0ACU7|YJDC_ECOLI	HTH-type transcriptional regulator YjdC OS=Escherichia coli (strain K12) GN=yjdC PE=3 SV=1	1	1.1147	1.03582	1.00163	0.938	0.997206	0.792688	1.17724	0.0814956	0.103144	0.0214264	0.119261	0.0461265	0.045577	0.0273194	0.0881317
sp|P0ACV4|LAPA_ECOLI	Lipopolysaccharide assembly protein A OS=Escherichia coli (strain K12) GN=lapA PE=1 SV=1	1	1.30082	1.01636	1.09997	1.08593	1.05288	1.12284	0.983565	0.0666264	0.0846037	0.0398042	0.0448055	0.0390489	0.0107741	0.0208688	0.026051
sp|P0ACV6|MPAA_ECOLI	Protein MpaA OS=Escherichia coli (strain K12) GN=mpaA PE=4 SV=2	1	0.580119	1.02883	1.10926	1.03338	1.44582	0.735438	1.30597	0.246405	0.224807	0.0986785	0.21143	0.0837277	0.273118	0.0774391	0.372288
sp|P0ACW4|YDCA_ECOLI	Uncharacterized protein YdcA OS=Escherichia coli (strain K12) GN=ydcA PE=3 SV=1	1	0.90791	1.69339	1.46478	1.12302	2.10881	1.07724	2.21947	0.0411285	0.0508059	0.253976	0.32407	0.124178	0.338838	0.105951	0.20606
sp|P0ACW6|YDCH_ECOLI	Uncharacterized protein YdcH OS=Escherichia coli (strain K12) GN=ydcH PE=4 SV=2	1	0.917508	1.01337	1.38217	0.948474	2.41966	0.913441	1.29552	0.0415	0.064935	0.0637344	0.0819498	0.0535204	0.0932328	0.0279945	0.392344
sp|P0ACX3|YDHR_ECOLI	Putative monooxygenase YdhR OS=Escherichia coli (strain K12) GN=ydhR PE=1 SV=1	1	0.926357	0.991949	1.02713	0.937962	1.17194	0.966464	1.24184	0.0211054	0.0373763	0.0700496	0.111983	0.0164594	0.0337006	0.0149242	0.0811559
sp|P0ACY1|YDJA_ECOLI	Putative NAD(P)H nitroreductase YdjA OS=Escherichia coli (strain K12) GN=ydjA PE=1 SV=1	1	0.99247	0.959381	1.00943	0.94612	1.09926	0.981678	1.33121	0.0274053	0.0204079	0.0023367	0.0442933	0.0265966	0.0420582	0.0141941	0.1202
sp|P0ACY3|YEAG_ECOLI	Uncharacterized protein YeaG OS=Escherichia coli (strain K12) GN=yeaG PE=3 SV=1	1	1.08155	0.843146	0.874636	0.763822	0.895758	0.368396	0.628922	0.0416636	0.0787375	0.0231106	0.0596019	0.0116799	0.0381573	0.013462	0.0478202
sp|P0ACZ8|CUSR_ECOLI	Transcriptional regulatory protein CusR OS=Escherichia coli (strain K12) GN=cusR PE=1 SV=1	1	0.874989	0.846331	0.858609	0.994735	0.780371	0.703359	0.314423	0.147539	0.124861	0.136935	0.0639147	0.0960378	0.0763011	0.1364	0.197542
sp|P0AD05|YECA_ECOLI	Uncharacterized protein YecA OS=Escherichia coli (strain K12) GN=yecA PE=4 SV=1	1	0.920995	0.83963	0.938446	0.749619	1.12775	0.691821	0.902722	0.10843	0.143036	0.0871335	0.0161597	0.021292	0.0857241	0.040465	0.0812517
sp|P0AD07|YECF_ECOLI	Uncharacterized protein YecF OS=Escherichia coli (strain K12) GN=yecF PE=4 SV=1	1	0.971383	1.07685	0.957537	1.13836	1.05197	1.07465	1.73938	0.197513	0.0589841	0.193012	0.0589869	0.0830368	0.128255	0.105744	0.189624
sp|P0AD12|YEEZ_ECOLI	Protein YeeZ OS=Escherichia coli (strain K12) GN=yeeZ PE=1 SV=1	1	0.948018	0.973206	1.04506	0.872481	0.949133	1.0289	0.945496	0.0794181	0.0483471	0.0267205	0.0885578	0.0113221	0.021529	0.0539253	0.149474
sp|P0AD24|YEJL_ECOLI	UPF0352 protein YejL OS=Escherichia coli (strain K12) GN=yejL PE=1 SV=1	1	0.849447	0.898473	0.985574	0.95413	0.966997	1.09419	0.868604	0.073768	0.00452472	0.0757726	0.0625572	0.0383457	0.028127	0.021975	0.199942
sp|P0AD33|YFCZ_ECOLI	UPF0381 protein YfcZ OS=Escherichia coli (strain K12) GN=yfcZ PE=3 SV=1	1	0.909471	1.01811	1.34438	0.959745	1.94998	1.07651	1.65995	0.0225914	0.00957436	0.055638	0.0641075	0.0369836	0.0856661	0.0237399	0.00196487
sp|P0AD44|YFHG_ECOLI	Uncharacterized protein YfhG OS=Escherichia coli (strain K12) GN=yfhG PE=3 SV=1	1	1.02124	0.9627	0.917946	0.884118	0.825694	0.71699	0.819013	0.0980587	0.0735236	0.112458	0.0667931	0.0766477	0.0430058	0.0280085	0.0836562
sp|P0AD49|RAIA_ECOLI	Ribosome-associated inhibitor A OS=Escherichia coli (strain K12) GN=raiA PE=1 SV=2	1	0.973696	1.19752	1.77152	0.993367	3.51519	0.840043	5.2251	0.0302847	0.0536912	0.0549074	0.20189	0.0141511	0.139483	0.0436067	0.379583
sp|P0AD59|IVY_ECOLI	Inhibitor of vertebrate lysozyme OS=Escherichia coli (strain K12) GN=ivy PE=1 SV=1	1	0.743604	0.782755	0.672413	0.411346	0.568666	0.479204	0.544143	0.0710563	0.0577423	0.0439144	0.178766	0.0581777	0.00333104	0.233647	0.134097
sp|P0AD96|LIVJ_ECOLI	Leu/Ile/Val-binding protein OS=Escherichia coli (strain K12) GN=livJ PE=1 SV=1	1	0.984502	1.15123	1.02684	1.222	0.853379	1.42071	0.742146	0.0158241	0.0212491	0.0612264	0.0387767	0.0140163	0.0172281	0.0262209	0.065377
sp|P0ADA1|TESA_ECOLI	Acyl-CoA thioesterase I OS=Escherichia coli (strain K12) GN=tesA PE=1 SV=1	1	0.955095	1.28301	1.16537	0.949193	1.28038	0.817057	1.24059	0.0792997	0.0835194	0.0651963	0.136831	0.0246185	0.064781	0.0406209	0.0881708
sp|P0ADA3|NLPD_ECOLI	Murein hydrolase activator NlpD OS=Escherichia coli (strain K12) GN=nlpD PE=1 SV=1	1	1.02649	1.11274	1.09199	1.04628	1.06252	0.994872	1.09262	0.0504838	0.0418762	0.0177656	0.0627322	0.0833958	0.122755	0.0663834	0.041864
sp|P0ADA5|YAJG_ECOLI	Uncharacterized lipoprotein YajG OS=Escherichia coli (strain K12) GN=yajG PE=3 SV=1	1	1.09866	1.11494	1.10151	1.12285	1.13	1.24347	1.39835	0.0460682	0.039411	0.0376028	0.0419701	0.0381461	0.0229867	0.0125478	0.0836763
sp|P0ADA7|OSMB_ECOLI	Osmotically-inducible lipoprotein B OS=Escherichia coli (strain K12) GN=osmB PE=2 SV=1	1	0.931248	0.663622	0.774839	0.500655	1.32659	0.331502	0.637694	0.0989205	0.0159555	0.0365289	0.0331379	0.0381308	0.135162	0.0220197	0.0385535
sp|P0ADB1|OSME_ECOLI	Osmotically-inducible lipoprotein E OS=Escherichia coli (strain K12) GN=osmE PE=2 SV=1	1	0.994118	0.950836	0.917985	0.807454	1.00223	0.449378	1.00273	0.0467695	0.0333533	0.0210267	0.0468351	0.03252	0.0238954	0.00492706	0.115585
sp|P0ADB7|ECNB_ECOLI	Entericidin B OS=Escherichia coli (strain K12) GN=ecnB PE=3 SV=1	1	0.990022	0.958498	1.19805	0.789429	1.12654	0.448112	1.03339	0.0159101	0.108591	0.0860077	0.427583	0.100424	0.0130467	0.0432328	0.0455219
sp|P0ADC1|LPTE_ECOLI	LPS-assembly lipoprotein LptE OS=Escherichia coli (strain K12) GN=lptE PE=1 SV=1	1	0.897741	0.904039	0.991925	0.83623	0.954646	0.801989	1.01272	0.0369155	0.0462336	0.0320636	0.0657766	0.0373328	0.0455993	0.0305807	0.0443721
sp|P0ADC3|LOLC_ECOLI	Lipoprotein-releasing system transmembrane protein LolC OS=Escherichia coli (strain K12) GN=lolC PE=1 SV=1	1	0.96955	0.956149	0.96863	1.06154	0.763599	1.01179	0.754739	0.0862144	0.121522	0.0257543	0.0599363	0.0349017	0.0385353	0.0358458	0.0955735
sp|P0ADC6|LPTG_ECOLI	Lipopolysaccharide export system permease protein LptG OS=Escherichia coli (strain K12) GN=lptG PE=1 SV=1	1	1.13895	1.07779	0.905179	1.29291	0.718197	1.11502	0.637246	0.0582074	0.0723994	0.161433	0.116675	0.0365879	0.0197913	0.0430276	0.075962
sp|P0ADE4|TAMA_ECOLI	Translocation and assembly module TamA OS=Escherichia coli (strain K12) GN=tamA PE=1 SV=1	1	1.04846	1.00893	0.95965	1.15158	0.927607	1.06333	1.00571	0.0337582	0.156774	0.0375708	0.0634249	0.0220717	0.0769333	0.0768508	0.0649105
sp|P0ADE6|YGAU_ECOLI	Uncharacterized protein YgaU OS=Escherichia coli (strain K12) GN=ygaU PE=1 SV=2	1	1.01071	0.78636	0.848513	0.646535	0.956941	0.370656	0.713257	0.0153106	0.0421973	0.0391772	0.0336657	0.0202427	0.0137408	0.0080999	0.0187697
sp|P0ADE8|YGFZ_ECOLI	tRNA-modifying protein YgfZ OS=Escherichia coli (strain K12) GN=ygfZ PE=1 SV=2	1	1.06313	1.02225	0.98343	1.0049	0.916001	0.834336	0.863939	0.0151139	0.0155222	0.0246253	0.0261953	0.0114448	0.0304999	0.00163179	0.0689617
sp|P0ADF6|EDD_ECOLI	Phosphogluconate dehydratase OS=Escherichia coli (strain K12) GN=edd PE=2 SV=1	1	1.11379	1.19094	1.33128	1.53592	1.40009	2.17039	0.983346	0.0497975	0.0708246	0.226007	0.13826	0.163221	0.258225	0.180643	0.159308
sp|P0ADF8|ILVN_ECOLI	Acetolactate synthase isozyme 1 small subunit OS=Escherichia coli (strain K12) GN=ilvN PE=1 SV=1	1	1.01708	1.79698	1.37402	1.71837	1.04102	1.99005	3.38337	0.120544	0.255381	0.290955	0.290023	0.188551	0.0979895	0.220591	0.428542
sp|P0ADG4|SUHB_ECOLI	Inositol-1-monophosphatase OS=Escherichia coli (strain K12) GN=suhB PE=1 SV=1	1	0.966184	0.979801	0.961531	1.13051	0.972678	1.39325	1.06603	0.0212141	0.017441	0.00599616	0.0150386	0.040876	0.021779	0.0917718	0.0300144
sp|P0ADG7|IMDH_ECOLI	Inosine-5'-monophosphate dehydrogenase OS=Escherichia coli (strain K12) GN=guaB PE=1 SV=1	1	0.984743	0.947263	0.980191	0.93335	0.862384	0.768715	0.946825	0.0322266	0.0408527	0.0306381	0.021612	0.0266461	0.0183798	0.0577889	0.0649758
sp|P0ADI7|YECD_ECOLI	Isochorismatase family protein YecD OS=Escherichia coli (strain K12) GN=yecD PE=1 SV=2	1	1.2166	0.998105	1.05685	1.10641	1.00294	1.24652	1.39841	0.0694705	0.0865365	0.0310755	0.139673	0.0404878	0.165369	0.141851	0.0821466
sp|P0ADK0|YIAF_ECOLI	Uncharacterized protein YiaF OS=Escherichia coli (strain K12) GN=yiaF PE=4 SV=2	1	0.962545	0.958733	0.990241	0.951589	1.0536	0.94899	1.00503	0.0202287	0.0505647	0.0822484	0.033631	0.024344	0.0166973	0.0498738	0.0498559
sp|P0ADK8|YIBL_ECOLI	Uncharacterized protein YibL OS=Escherichia coli (strain K12) GN=yibL PE=1 SV=1	1	1.24271	1.04556	1.0898	1.07879	0.859029	1.12691	0.851721	0.108446	0.31702	0.0616301	0.00427935	0.0256907	0.00678017	0.00758795	0.0386554
sp|P0ADN2|YIFE_ECOLI	UPF0438 protein YifE OS=Escherichia coli (strain K12) GN=yifE PE=1 SV=2	1	1.01866	1.00413	1.11434	1.01322	1.00371	0.962555	0.898678	0.00746139	0.0869169	0.060533	0.0569373	0.0282955	0.0198284	0.0212542	0.100198
sp|P0ADN6|YIFL_ECOLI	Uncharacterized lipoprotein YifL OS=Escherichia coli (strain K12) GN=yifL PE=3 SV=1	1	0.899608	0.886566	0.958802	0.907741	0.952818	0.821078	0.909811	0.00784176	0.0553526	0.0940711	0.0583698	0.0707325	0.0381884	0.0439719	0.0731384
sp|P0ADP0|YIGB_ECOLI	5-amino-6-(5-phospho-D-ribitylamino)uracil phosphatase YigB OS=Escherichia coli (strain K12) GN=yigB PE=1 SV=1	1	0.872215	1.01788	1.01675	0.853299	0.787755	0.812271	0.797431	0.133842	0.0373405	0.111237	0.0647191	0.0394529	0.0660124	0.0667147	0.18152
sp|P0ADP9|YIHD_ECOLI	Protein YihD OS=Escherichia coli (strain K12) GN=yihD PE=1 SV=1	1	0.959768	1.03445	1.09585	1.02596	1.08313	0.995133	1.16001	0.0335856	0.039257	0.0760303	0.0774734	0.016944	0.0422806	0.0285136	0.121888
sp|P0ADQ2|YIID_ECOLI	Uncharacterized protein YiiD OS=Escherichia coli (strain K12) GN=yiiD PE=3 SV=1	1	1.00622	0.882254	0.959926	0.935637	0.899813	0.73884	0.381538	0.0734752	0.0916193	0.11118	0.0984139	0.0341923	0.0584193	0.0374574	0.0976984
sp|P0ADQ7|YGAM_ECOLI	Uncharacterized protein YgaM OS=Escherichia coli (strain K12) GN=ygaM PE=1 SV=2	1	1.00201	0.856301	0.820609	0.714532	0.722109	0.296868	0.474216	0.0291656	0.0097033	0.0339513	0.0327279	0.025271	0.0124785	0.0153572	0.00541367
sp|P0ADR6|RLMM_ECOLI	Ribosomal RNA large subunit methyltransferase M OS=Escherichia coli (strain K12) GN=rlmM PE=1 SV=1	1	1.00509	1.21906	1.05413	1.17016	0.817701	1.17879	0.746607	0.0742992	0.0212154	0.215265	0.101679	0.121907	0.0218153	0.12034	0.0945455
sp|P0ADR8|YGDH_ECOLI	LOG family protein YgdH OS=Escherichia coli (strain K12) GN=ygdH PE=1 SV=1	1	1.03625	0.965423	0.867424	1.03029	0.865065	0.810708	0.835808	0.0342074	0.0195685	0.00812752	0.0158575	0.0751891	0.0234764	0.0168852	0.0581882
sp|P0ADS2|ZAPA_ECOLI	Cell division protein ZapA OS=Escherichia coli (strain K12) GN=zapA PE=1 SV=1	1	0.906133	1.02011	1.04847	1.10646	0.998023	1.10362	1.03188	0.044467	0.117137	0.017158	0.108424	0.00982985	0.0395428	0.0913852	0.106825
sp|P0ADS6|YGGE_ECOLI	Uncharacterized protein YggE OS=Escherichia coli (strain K12) GN=yggE PE=4 SV=1	1	0.987123	0.922373	0.876406	0.858886	0.918388	0.71251	0.854179	0.0122581	0.0189335	0.0614752	0.0144537	0.0121824	0.0167281	0.0336791	0.0120825
sp|P0ADS9|YGGN_ECOLI	Uncharacterized protein YggN OS=Escherichia coli (strain K12) GN=yggN PE=4 SV=1	1	0.86639	1.02999	0.978247	0.8409	0.959589	0.665889	0.707704	0.0162511	0.0257321	0.0764588	0.0263228	0.0309181	0.0150034	0.028059	0.149186
sp|P0ADT2|YGIB_ECOLI	UPF0441 protein YgiB OS=Escherichia coli (strain K12) GN=ygiB PE=3 SV=2	1	0.9327	0.949227	0.888815	0.898629	0.723789	0.652608	0.659218	0.0563178	0.0895761	0.0465704	0.0465796	0.0172777	0.0815997	0.00953387	0.066078
sp|P0ADT5|YGIC_ECOLI	Putative acid--amine ligase YgiC OS=Escherichia coli (strain K12) GN=ygiC PE=1 SV=1	1	1.02068	1.26422	1.09398	1.1818	1.11864	1.29624	1.20003	0.109683	0.0235331	0.0977231	0.105526	0.0395263	0.0898256	0.0440006	0.0900795
sp|P0ADT8|YGIM_ECOLI	Uncharacterized protein YgiM OS=Escherichia coli (strain K12) GN=ygiM PE=3 SV=1	1	1.0001	1.01902	1.11059	0.820464	1.02998	0.412914	1.2258	0.0254727	0.0301212	0.0210061	0.0595286	0.0577127	0.0378474	0.0110069	0.0951623
sp|P0ADU2|YGIN_ECOLI	Probable quinol monooxygenase YgiN OS=Escherichia coli (strain K12) GN=ygiN PE=1 SV=1	1	0.98557	1.13842	1.00719	1.0256	1.01937	0.832938	0.977938	0.0632534	0.136288	0.0594823	0.119852	0.127941	0.0573587	0.0773416	0.0823185
sp|P0ADU5|YGIW_ECOLI	Protein YgiW OS=Escherichia coli (strain K12) GN=ygiW PE=1 SV=1	1	0.903271	1.0012	1.04428	0.767324	1.14164	0.597296	0.975864	0.0242494	0.0180359	0.0561587	0.0385888	0.0147155	0.0318701	0.0564819	0.109737
sp|P0ADV1|LPTA_ECOLI	Lipopolysaccharide export system protein LptA OS=Escherichia coli (strain K12) GN=lptA PE=1 SV=1	1	1.10148	1.13568	1.06788	1.00258	1.19357	0.841752	1.26746	0.0571343	0.124905	0.0702599	0.111107	0.0437037	0.0741021	0.0293183	0.024891
sp|P0ADV5|YHBW_ECOLI	Uncharacterized protein YhbW OS=Escherichia coli (strain K12) GN=yhbW PE=4 SV=1	1	0.91097	0.970462	0.875838	1.04268	0.883712	1.21203	0.902749	0.0979181	0.0506679	0.0721531	0.0644069	0.0517449	0.0482863	0.0944911	0.13573
sp|P0ADV7|MLAC_ECOLI	Probable phospholipid-binding protein MlaC OS=Escherichia coli (strain K12) GN=mlaC PE=1 SV=1	1	0.824712	1.20296	1.12819	0.934535	1.29648	0.957838	1.17284	0.0352843	0.0708517	0.0395479	0.059978	0.0245357	0.038039	0.0422509	0.278558
sp|P0ADV9|LPTC_ECOLI	Lipopolysaccharide export system protein LptC OS=Escherichia coli (strain K12) GN=lptC PE=1 SV=1	1	0.927842	1.06784	0.980006	0.866906	1.46494	0.864505	1.51483	0.0339817	0.0212398	0.0636844	0.0679817	0.0742694	0.0861123	0.131619	0.199716
sp|P0ADW3|YHCB_ECOLI	Inner membrane protein YhcB OS=Escherichia coli (strain K12) GN=yhcB PE=1 SV=2	1	0.94333	0.985788	1.08283	1.04038	1.01677	1.2531	1.21379	0.0309426	0.0335875	0.0380323	0.059906	0.0253702	0.0395985	0.0453816	0.0902536
sp|P0ADW6|YHCC_ECOLI	Protein YhcC OS=Escherichia coli (strain K12) GN=yhcC PE=3 SV=1	1	1.12298	0.9034	0.895339	0.852333	0.930411	0.525666	0.629849	0.0460016	0.130571	0.0540829	0.0787149	0.0469588	0.0338628	0.022632	0.01114
sp|P0ADX1|YHFA_ECOLI	Protein YhfA OS=Escherichia coli (strain K12) GN=yhfA PE=1 SV=1	1	0.845831	0.865893	0.931712	0.830424	0.824584	0.6602	0.658954	0.0335858	0.105331	0.0165131	0.0375884	0.0552399	0.012728	0.0317063	0.0950921
sp|P0ADX7|YHHA_ECOLI	Uncharacterized protein YhhA OS=Escherichia coli (strain K12) GN=yhhA PE=3 SV=1	1	1.01147	0.97877	1.06986	0.718434	1.32895	0.541837	0.745603	0.0658106	0.10518	0.103536	0.0321011	0.0101503	0.0294496	0.0760785	0.0139996
sp|P0ADY1|PPID_ECOLI	Peptidyl-prolyl cis-trans isomerase D OS=Escherichia coli (strain K12) GN=ppiD PE=1 SV=1	1	1.05696	0.919909	0.969846	1.00767	0.990993	1.11326	0.978205	0.0187315	0.0605784	0.0247717	0.031442	0.0333865	0.00728305	0.0326142	0.0061569
sp|P0ADY3|RL14_ECOLI	50S ribosomal protein L14 OS=Escherichia coli (strain K12) GN=rplN PE=1 SV=1	1	0.968087	1.09496	1.06735	1.12416	1.01208	1.24749	1.34352	0.0169612	0.045315	0.00507937	0.0399864	0.0201233	0.0234267	0.0192582	0.0451021
sp|P0ADY7|RL16_ECOLI	50S ribosomal protein L16 OS=Escherichia coli (strain K12) GN=rplP PE=1 SV=1	1	1.09052	1.04166	1.04609	1.10365	0.944059	1.26065	1.12941	0.0451867	0.0750648	0.0721928	0.0273406	0.0152673	0.0295761	0.0607898	0.0389141
sp|P0ADZ0|RL23_ECOLI	50S ribosomal protein L23 OS=Escherichia coli (strain K12) GN=rplW PE=1 SV=1	1	0.940385	0.987581	0.926352	1.03937	0.900584	1.12484	1.00801	0.0168961	0.0395758	0.0144243	0.0515212	0.0178554	0.0122669	0.0178713	0.0446116
sp|P0ADZ4|RS15_ECOLI	30S ribosomal protein S15 OS=Escherichia coli (strain K12) GN=rpsO PE=1 SV=2	1	0.988469	0.918743	0.937331	0.996254	0.925135	0.975499	0.958689	0.0416102	0.026075	0.0660731	0.0173392	0.0358849	0.015931	0.0209724	0.0388609
sp|P0ADZ7|YAJC_ECOLI	UPF0092 membrane protein YajC OS=Escherichia coli (strain K12) GN=yajC PE=1 SV=1	1	0.934828	1.03903	1.04226	1.07431	1.0266	1.12276	1.3035	0.0244525	0.0349803	0.0380224	0.0972461	0.0297741	0.0633445	0.0100239	0.116264
sp|P0AE01|TRMJ_ECOLI	tRNA (cytidine/uridine-2'-O-)-methyltransferase TrmJ OS=Escherichia coli (strain K12) GN=trmJ PE=1 SV=1	1	1.20114	1.05562	1.09637	1.17907	1.02857	1.68842	0.876742	0.0804728	0.0797401	0.0488461	0.0457874	0.0318461	0.0838862	0.0213058	0.104244
sp|P0AE06|ACRA_ECOLI	Multidrug efflux pump subunit AcrA OS=Escherichia coli (strain K12) GN=acrA PE=1 SV=1	1	0.988987	1.07022	1.07954	1.1292	1.06405	1.28221	1.30408	0.0308456	0.0185147	0.0125847	0.0110281	0.00933228	0.0278078	0.0393945	0.052744
sp|P0AE08|AHPC_ECOLI	Alkyl hydroperoxide reductase subunit C OS=Escherichia coli (strain K12) GN=ahpC PE=1 SV=2	1	0.97716	0.94723	0.950114	0.932312	1.01982	0.842074	1.02926	0.0250508	0.0209827	0.00295662	0.0188865	0.00344577	0.00905605	0.0176212	0.0702918
sp|P0AE12|AMN_ECOLI	AMP nucleosidase OS=Escherichia coli (strain K12) GN=amn PE=1 SV=1	1	0.980062	0.944894	0.786911	1.00615	0.863861	0.972751	1.02554	0.0386148	0.135059	0.207432	0.123882	0.131383	0.0797587	0.0697633	0.0414853
sp|P0AE18|MAP1_ECOLI	Methionine aminopeptidase OS=Escherichia coli (strain K12) GN=map PE=1 SV=1	1	0.999966	1.01088	1.06889	0.992175	1.06324	1.04499	0.962668	0.0164043	0.0319531	0.0260843	0.0299873	0.00376097	0.0140326	0.0288611	0.0326961
sp|P0AE22|APHA_ECOLI	Class B acid phosphatase OS=Escherichia coli (strain K12) GN=aphA PE=1 SV=1	1	1.44121	1.89109	2.37484	2.28479	3.19664	1.99213	1.27701	0.795152	0.303813	0.840112	1.46506	1.62845	3.02528	0.999932	0.978691
sp|P0AE28|AROM_ECOLI	Protein AroM OS=Escherichia coli (strain K12) GN=aroM PE=4 SV=1	1	0.864773	0.984882	1.05997	0.797393	1.0844	0.459843	1.02206	0.0896888	0.0158041	0.105107	0.114938	0.0570755	0.105652	0.0924897	0.0067007
sp|P0AE39|YPDB_ECOLI	Transcriptional regulatory protein YpdB OS=Escherichia coli (strain K12) GN=ypdB PE=1 SV=1	1	1.11767	1.0627	1.95798	1.02094	4.51592	1.22755	2.95007	0.104373	0.161969	0.0331995	0.194824	0.0265216	0.368687	0.0816729	0.225644
sp|P0AE45|YTFL_ECOLI	UPF0053 inner membrane protein YtfL OS=Escherichia coli (strain K12) GN=ytfL PE=1 SV=1	1	1.13469	0.581991	0.370022	0.753313	0.455771	0.580839	0.28722	0.333898	0.549061	0.121498	0.256819	0.296487	0.115754	0.264798	0.198898
sp|P0AE48|YTFP_ECOLI	Gamma-glutamylcyclotransferase family protein YtfP OS=Escherichia coli (strain K12) GN=ytfP PE=1 SV=1	1	0.960026	1.06634	1.06716	0.899998	1.03119	0.977846	1.20343	0.0356658	0.105295	0.0602262	0.0435586	0.0706708	0.0183769	0.0871737	0.358851
sp|P0AE52|BCP_ECOLI	Putative peroxiredoxin bcp OS=Escherichia coli (strain K12) GN=bcp PE=1 SV=1	1	0.899896	0.992768	0.982221	0.907437	0.938906	0.745648	1.01487	0.0449796	0.0406566	0.0439504	0.0682487	0.00506702	0.0260372	0.0229081	0.16658
sp|P0AE70|MAZF_ECOLI	Endoribonuclease MazF OS=Escherichia coli (strain K12) GN=mazF PE=1 SV=1	1	0.881731	0.94732	1.15235	1.14695	1.04641	1.0888	0.938489	0.0760728	0.0933541	0.155391	0.144091	0.157387	0.129761	0.127809	0.0789531
sp|P0AE78|CORC_ECOLI	Magnesium and cobalt efflux protein CorC OS=Escherichia coli (strain K12) GN=corC PE=1 SV=1	1	0.980551	1.08863	1.09567	1.18137	1.16672	1.09824	1.05749	0.0050924	0.0267787	0.0551204	0.0317583	0.041051	0.0332579	0.04513	0.208146
sp|P0AE82|CPXA_ECOLI	Sensor protein CpxA OS=Escherichia coli (strain K12) GN=cpxA PE=1 SV=1	1	1.11971	0.741615	0.714094	0.777378	0.617317	0.612995	0.507347	0.100703	0.0873089	0.0235088	0.0283188	0.0480568	0.0293158	0.0237738	0.00748986
sp|P0AE85|CPXP_ECOLI	Periplasmic protein CpxP OS=Escherichia coli (strain K12) GN=cpxP PE=1 SV=1	1	1.10269	1.15846	1.22252	0.906027	1.62551	1.09074	1.78439	0.111969	0.0134558	0.107791	0.125434	0.0921507	0.025054	0.0675588	0.13655
sp|P0AE88|CPXR_ECOLI	Transcriptional regulatory protein CpxR OS=Escherichia coli (strain K12) GN=cpxR PE=1 SV=1	1	0.99063	0.994848	0.973372	0.955419	1.02105	0.714918	1.05527	0.080631	0.0872803	0.0747127	0.0666866	0.0644384	0.157729	0.0574438	0.113428
sp|P0AE91|CREA_ECOLI	Protein CreA OS=Escherichia coli (strain K12) GN=creA PE=3 SV=1	1	0.930471	1.01832	1.00383	1.0185	0.949657	1.00343	1.06965	0.0335003	0.0307237	0.0288606	0.0588174	0.0193669	0.0296913	0.0304751	0.0663663
sp|P0AEA8|CYSG_ECOLI	Siroheme synthase OS=Escherichia coli (strain K12) GN=cysG PE=1 SV=1	1	0.988648	1.09323	1.15052	1.07398	1.38019	1.19752	1.24512	0.0710602	0.0617214	0.105566	0.0854632	0.0396501	0.00589666	0.0534627	0.0850612
sp|P0AEB2|DACA_ECOLI	D-alanyl-D-alanine carboxypeptidase DacA OS=Escherichia coli (strain K12) GN=dacA PE=1 SV=1	1	0.98903	1.02494	0.994903	1.06252	0.967736	1.13219	1.02072	0.0335211	0.0173437	0.00925792	0.0271492	0.0321219	0.0136753	0.010123	0.0784505
sp|P0AEB7|YOAB_ECOLI	RutC family protein YoaB OS=Escherichia coli (strain K12) GN=yoaB PE=3 SV=1	1	0.516629	0.97124	0.87958	0.622657	0.596122	0.761169	1.2547	0.0291381	0.00463395	0.175269	0.223175	0.147755	0.0712212	0.0609549	0.367387
sp|P0AEC3|ARCB_ECOLI	Aerobic respiration control sensor protein ArcB OS=Escherichia coli (strain K12) GN=arcB PE=1 SV=1	1	0.911343	1.08276	1.08949	1.06156	0.963089	1.12056	1.00632	0.0551923	0.0837789	0.0864269	0.00488171	0.0935315	0.0346879	0.042633	0.095064
sp|P0AED0|USPA_ECOLI	Universal stress protein A OS=Escherichia coli (strain K12) GN=uspA PE=1 SV=2	1	0.905905	0.96741	1.05114	0.805545	1.11998	0.603664	1.02401	0.0597706	0.0624053	0.0777741	0.0677078	0.00130324	0.0587538	0.0440897	0.103193
sp|P0AED5|UVRY_ECOLI	Response regulator UvrY OS=Escherichia coli (strain K12) GN=uvrY PE=1 SV=1	1	0.97852	1.34643	1.07959	3.09083	1.42569	7.51315	2.94184	0.168925	0.233512	0.228899	0.206223	0.147204	0.0850183	0.415618	0.539179
sp|P0AED7|DAPE_ECOLI	Succinyl-diaminopimelate desuccinylase OS=Escherichia coli (strain K12) GN=dapE PE=1 SV=1	1	1.0149	0.821904	0.997348	0.982271	1.09203	1.38934	1.01288	0.0549283	0.0703699	0.0571294	0.029609	0.0649407	0.0412388	0.0356042	0.0991614
sp|P0AEE1|DCRB_ECOLI	Protein DcrB OS=Escherichia coli (strain K12) GN=dcrB PE=3 SV=1	1	0.969536	1.00916	1.06052	1.1145	1.01645	1.40894	1.34455	0.0425399	0.0435866	0.0251534	0.0775856	0.00628099	0.0897818	0.0742431	0.112048
sp|P0AEE3|DEGS_ECOLI	Serine endoprotease DegS OS=Escherichia coli (strain K12) GN=degS PE=1 SV=1	1	1.46904	1.18687	0.75828	0.545416	0.6173	0.705752	0.349636	0.340051	0.688066	0.24369	0.395018	0.0912663	0.164531	0.335611	0.21623
sp|P0AEE5|DGAL_ECOLI	D-galactose-binding periplasmic protein OS=Escherichia coli (strain K12) GN=mglB PE=1 SV=1	1	1.93439	1.64775	2.56203	1.33397	7.15143	1.43755	10.5272	0.0799191	0.180324	0.246157	0.262673	0.366498	0.66906	0.148467	1.03058
sp|P0AEF0|DNAC_ECOLI	DNA replication protein DnaC OS=Escherichia coli (strain K12) GN=dnaC PE=1 SV=1	1	1.18773	1.08901	1.12067	1.12586	0.981394	0.977887	0.957174	0.107683	0.0818594	0.0816727	0.0173139	0.050146	0.045994	0.0230413	0.0609837
sp|P0AEG1|DPPC_ECOLI	Dipeptide transport system permease protein DppC OS=Escherichia coli (strain K12) GN=dppC PE=1 SV=1	1	1.28131	1.27475	1.05723	1.39094	0.823984	1.56154	1.09957	0.0658469	0.223961	0.125932	0.0818718	0.136354	0.0454733	0.122198	0.156481
sp|P0AEG4|DSBA_ECOLI	Thiol:disulfide interchange protein DsbA OS=Escherichia coli (strain K12) GN=dsbA PE=1 SV=1	1	0.815312	1.1174	0.983157	0.829727	1.11877	0.699252	0.975324	0.0676013	0.100698	0.0851653	0.0353654	0.0471386	0.029547	0.0194203	0.305866
sp|P0AEG6|DSBC_ECOLI	Thiol:disulfide interchange protein DsbC OS=Escherichia coli (strain K12) GN=dsbC PE=1 SV=1	1	0.956978	0.96252	1.00384	0.931426	0.921236	0.696513	0.762025	0.0527852	0.0486725	0.0621507	0.0172485	0.090541	0.0485017	0.0218823	0.0722015
sp|P0AEH1|RSEP_ECOLI	Regulator of sigma-E protease RseP OS=Escherichia coli (strain K12) GN=rseP PE=1 SV=1	1	1.05903	1.09381	0.913617	1.33109	0.687089	1.03285	0.636377	0.0609893	0.0912095	0.126758	0.0978247	0.0844202	0.0530316	0.0542247	0.0387608
sp|P0AEH3|ELAA_ECOLI	Protein ElaA OS=Escherichia coli (strain K12) GN=elaA PE=3 SV=1	1	0.819612	0.923406	0.90956	0.890275	0.855916	0.879	0.902721	0.0499029	0.0432752	0.0373787	0.0208238	0.0293993	0.0191996	0.0566783	0.0331913
sp|P0AEH5|ELAB_ECOLI	Protein ElaB OS=Escherichia coli (strain K12) GN=elaB PE=1 SV=1	1	1.15543	0.672612	0.706933	0.525559	0.565811	0.07417	0.305889	0.0660024	0.436189	0.0826431	0.0898445	0.0961096	0.0205106	0.0120473	0.0522894
sp|P0AEI1|MIAB_ECOLI	tRNA-2-methylthio-N(6)-dimethylallyladenosine synthase OS=Escherichia coli (strain K12) GN=miaB PE=1 SV=1	1	1.07105	1.1057	0.964523	1.15343	0.826663	1.27356	0.981174	0.0331584	0.0630659	0.02252	0.00616108	0.00924039	0.0282327	0.0260268	0.0479311
sp|P0AEI4|RIMO_ECOLI	Ribosomal protein S12 methylthiotransferase RimO OS=Escherichia coli (strain K12) GN=rimO PE=1 SV=1	1	0.942016	1.01576	0.914182	1.28903	0.901733	1.77213	1.00725	0.0368857	0.0403547	0.024757	0.036738	0.0208794	0.0214816	0.0739414	0.0318943
sp|P0AEI6|NUDJ_ECOLI	Phosphatase NudJ OS=Escherichia coli (strain K12) GN=nudJ PE=1 SV=1	1	0.976014	1.06015	1.00261	1.06708	1.00977	1.10799	1.16142	0.0363181	0.0718007	0.030443	0.0250675	0.0236706	0.0633598	0.0234461	0.215628
sp|P0AEJ6|EUTB_ECOLI	Ethanolamine ammonia-lyase heavy chain OS=Escherichia coli (strain K12) GN=eutB PE=1 SV=1	1	1.06177	1.25729	1.13378	1.13089	0.93705	1.30432	1.41578	0.104216	0.113245	0.0781463	0.0943489	0.140089	0.0332558	0.142821	0.0700889
sp|P0AEK2|FABG_ECOLI	3-oxoacyl-[acyl-carrier-protein] reductase FabG OS=Escherichia coli (strain K12) GN=fabG PE=1 SV=1	1	0.931996	1.0315	0.960347	1.05418	0.954858	1.17981	1.00408	0.0474621	0.0992677	0.10289	0.0154721	0.0354204	0.0192117	0.0776331	0.112393
sp|P0AEK4|FABI_ECOLI	Enoyl-[acyl-carrier-protein] reductase [NADH] FabI OS=Escherichia coli (strain K12) GN=fabI PE=1 SV=2	1	0.925659	0.965012	0.960563	0.993128	0.987902	1.13047	1.21029	0.00786474	0.0407614	0.0542406	0.0169402	0.00521255	0.0189976	0.0171034	0.0472637
sp|P0AEL3|FEOA_ECOLI	Ferrous iron transport protein A OS=Escherichia coli (strain K12) GN=feoA PE=1 SV=1	1	0.893277	0.950904	0.952665	0.77962	0.917604	0.594709	0.609773	0.0762866	0.0345839	0.0809245	0.0396805	0.051384	0.084187	0.0268463	0.084559
sp|P0AEM0|FKBX_ECOLI	FKBP-type 16 kDa peptidyl-prolyl cis-trans isomerase OS=Escherichia coli (strain K12) GN=fkpB PE=1 SV=2	1	0.735043	0.799482	0.696069	0.866928	0.531526	1.07908	0.385097	0.0404135	0.079743	0.110989	0.0184452	0.0401613	0.0317942	0.0659743	0.262624
sp|P0AEM9|FLIY_ECOLI	L-cystine-binding protein FliY OS=Escherichia coli (strain K12) GN=fliY PE=1 SV=1	1	0.98885	1.15854	1.07819	1.01014	1.08853	0.9706	1.06968	0.00504363	0.0414155	0.073716	0.0498658	0.0200806	0.0395174	0.0396069	0.0227413
sp|P0AEN1|FRE_ECOLI	NAD(P)H-flavin reductase OS=Escherichia coli (strain K12) GN=fre PE=1 SV=2	1	0.951665	1.06034	1.05728	1.02825	1.00171	0.987951	1.16719	0.033502	0.0406571	0.0469503	0.0374856	0.0196872	0.0275929	0.126742	0.0608937
sp|P0AEN4|FTSL_ECOLI	Cell division protein FtsL OS=Escherichia coli (strain K12) GN=ftsL PE=1 SV=1	1	1.07134	1.48403	1.21966	1.33561	1.00428	1.17406	0.747644	0.124561	0.253821	0.119641	0.200605	0.113233	0.0604164	0.0418578	0.19758
sp|P0AEN8|FUCM_ECOLI	L-fucose mutarotase OS=Escherichia coli (strain K12) GN=fucU PE=1 SV=1	1	0.83458	0.975912	0.89822	1.05184	1.05742	0.815034	1.33476	0.166947	0.0679087	0.0834716	0.0647024	0.0932778	0.0960994	0.137537	0.211169
sp|P0AEP3|GALU_ECOLI	UTP--glucose-1-phosphate uridylyltransferase OS=Escherichia coli (strain K12) GN=galU PE=1 SV=2	1	0.948481	1.05131	0.928216	1.01517	0.930892	1.03378	1.17367	0.00507774	0.0128103	0.0246406	0.0271244	0.0192112	0.0104426	0.0217274	0.0893036
sp|P0AES0|GSP_ECOLI	Bifunctional glutathionylspermidine synthetase/amidase OS=Escherichia coli (strain K12) GN=gss PE=1 SV=1	1	1.07379	0.948656	0.899911	0.992472	0.785423	0.825149	0.55241	0.0108597	0.0222061	0.0265929	0.0397459	0.0176227	0.0123406	0.0145359	0.0356155
sp|P0AES4|GYRA_ECOLI	DNA gyrase subunit A OS=Escherichia coli (strain K12) GN=gyrA PE=1 SV=1	1	1.21007	1.0828	0.956141	1.26326	0.854859	1.23932	0.751696	0.059925	0.0492527	0.114961	0.106136	0.0163348	0.0706567	0.0275205	0.0175018
sp|P0AES6|GYRB_ECOLI	DNA gyrase subunit B OS=Escherichia coli (strain K12) GN=gyrB PE=1 SV=2	1	0.990395	0.981202	1.04021	1.12232	0.990024	1.0689	0.94379	0.0299803	0.0146626	0.0157378	0.0217215	0.0325641	0.0156111	0.0206836	0.0403242
sp|P0AES9|HDEA_ECOLI	Acid stress chaperone HdeA OS=Escherichia coli (strain K12) GN=hdeA PE=1 SV=1	1	0.998166	0.828063	0.757922	0.636882	0.754266	0.155383	0.440719	0.0228618	0.0877619	0.161839	0.116761	0.0562488	0.0442192	0.0171114	0.0672629
sp|P0AET2|HDEB_ECOLI	Acid stress chaperone HdeB OS=Escherichia coli (strain K12) GN=hdeB PE=1 SV=1	1	0.845648	0.932069	0.905999	0.703204	0.802908	0.210044	0.498175	0.0403392	0.0597131	0.0366493	0.0725349	0.00438079	0.0131564	0.0105057	0.0549295
sp|P0AET8|HDHA_ECOLI	7-alpha-hydroxysteroid dehydrogenase OS=Escherichia coli (strain K12) GN=hdhA PE=1 SV=1	1	1.01637	0.974876	0.885296	1.02399	0.882978	0.886183	0.8016	0.0222224	0.0501883	0.0139207	0.0485417	0.0579382	0.0344217	0.0338817	0.0530068
sp|P0AEU0|HISJ_ECOLI	Histidine-binding periplasmic protein OS=Escherichia coli (strain K12) GN=hisJ PE=1 SV=1	1	0.955465	1.17601	1.04513	1.06059	1.06124	1.43876	1.52648	0.0439166	0.0198855	0.0673353	0.0412191	0.0227725	0.0299271	0.037162	0.104813
sp|P0AEU7|SKP_ECOLI	Chaperone protein Skp OS=Escherichia coli (strain K12) GN=skp PE=1 SV=1	1	1.00028	0.827962	0.864405	1.00205	0.849254	0.985668	0.700898	0.111336	0.0644962	0.0923555	0.0234231	0.101165	0.037959	0.0953754	0.0368083
sp|P0AEV1|RSSB_ECOLI	Regulator of RpoS OS=Escherichia coli (strain K12) GN=rssB PE=1 SV=1	1	1.08648	1.26033	0.825159	1.16782	1.02335	1.30603	1.21693	0.0585487	0.072259	0.100944	0.241716	0.132066	0.25379	0.192769	0.141768
sp|P0AEV7|HYCH_ECOLI	Formate hydrogenlyase maturation protein HycH OS=Escherichia coli (strain K12) GN=hycH PE=4 SV=1	1	1.18104	1.15163	1.21117	1.11677	1.02968	1.12806	0.605925	0.125677	0.116954	0.120252	0.337524	0.0762209	0.0193982	0.110987	0.109115
sp|P0AEV9|HYCI_ECOLI	Hydrogenase 3 maturation protease OS=Escherichia coli (strain K12) GN=hycI PE=1 SV=2	1	0.949851	0.813202	0.948501	0.774674	0.89624	0.438021	0.543178	0.0987836	0.044826	0.0550978	0.0546372	0.061889	0.0914287	0.00967736	0.0171808
sp|P0AEW9|K1PF_ECOLI	1-phosphofructokinase OS=Escherichia coli (strain K12) GN=fruK PE=3 SV=1	1	1.01029	1.01515	1.4054	1.03104	2.03742	1.16682	1.66257	0.025552	0.091547	0.0193849	0.0371639	0.0837035	0.134974	0.16621	0.147937
sp|P0AEX5|KPPR_ECOLI	Probable phosphoribulokinase OS=Escherichia coli (strain K12) GN=prkB PE=3 SV=1	1	1.06951	0.840713	0.862831	0.95681	0.793859	1.03596	0.604092	0.0190174	0.0976248	0.125998	0.0562023	0.0852505	0.0159328	0.254118	0.103424
sp|P0AEX9|MALE_ECOLI	Maltose-binding periplasmic protein OS=Escherichia coli (strain K12) GN=malE PE=1 SV=1	1	1.0537	1.08998	2.64844	0.747667	2.90988	0.082078	3.70529	0.0288072	0.058858	0.0372019	0.143917	0.0421499	0.245424	0.010394	0.089558
sp|P0AEY3|MAZG_ECOLI	Nucleoside triphosphate pyrophosphohydrolase OS=Escherichia coli (strain K12) GN=mazG PE=1 SV=1	1	1.08824	0.943181	1.15591	0.921604	0.983559	0.973973	0.918897	0.0940043	0.317527	0.10729	0.283211	0.0260039	0.0506973	0.254471	0.0165247
sp|P0AEY5|MDAB_ECOLI	Modulator of drug activity B OS=Escherichia coli (strain K12) GN=mdaB PE=1 SV=1	1	0.969436	1.03151	1.07365	1.00722	1.00334	0.835658	0.864224	0.0237389	0.0430596	0.0792274	0.0434391	0.0218545	0.0610376	0.0291713	0.0497083
sp|P0AEZ1|METF_ECOLI	5,10-methylenetetrahydrofolate reductase OS=Escherichia coli (strain K12) GN=metF PE=1 SV=1	1	1.16188	1.05694	1.00077	1.08721	0.892651	1.33063	1.01727	0.0316289	0.025744	0.0489787	0.0249595	0.0239533	0.0124776	0.00349983	0.0204622
sp|P0AEZ3|MIND_ECOLI	Septum site-determining protein MinD OS=Escherichia coli (strain K12) GN=minD PE=1 SV=2	1	1.02409	0.986638	0.987034	0.969199	0.961841	0.863067	0.970877	0.0189248	0.0439136	0.0115559	0.027232	0.0307565	0.0276513	0.0195361	0.000716132
sp|P0AEZ9|MOAB_ECOLI	Molybdenum cofactor biosynthesis protein B OS=Escherichia coli (strain K12) GN=moaB PE=1 SV=2	1	0.96349	0.911055	1.01488	0.844344	1.069	0.67127	0.829978	0.0110322	0.0117376	0.022201	0.0231623	0.027398	0.00944596	0.00312587	0.030414
sp|P0AF03|MOG_ECOLI	Molybdopterin adenylyltransferase OS=Escherichia coli (strain K12) GN=mog PE=1 SV=1	1	0.986308	0.97759	1.13558	0.893059	1.18719	0.752927	1.23177	0.0326585	0.0224503	0.0610592	0.0236333	0.027637	0.0138963	0.0102577	0.114296
sp|P0AF08|APBC_ECOLI	Iron-sulfur cluster carrier protein OS=Escherichia coli (strain K12) GN=mrp PE=3 SV=1	1	0.993672	0.999705	1.00127	0.978896	1.027	1.02099	0.950847	0.0131521	0.0283759	0.0433029	0.0210277	0.0258965	0.0103232	0.0224831	0.00440509
sp|P0AF12|MTNN_ECOLI	5'-methylthioadenosine/S-adenosylhomocysteine nucleosidase OS=Escherichia coli (strain K12) GN=mtnN PE=1 SV=1	1	1.03256	0.985785	1.03421	1.01615	1.01412	1.049	1.04055	0.0306428	0.0763541	0.0278387	0.0173832	0.00676296	0.0206525	0.0218988	0.0277573
sp|P0AF18|NAGA_ECOLI	N-acetylglucosamine-6-phosphate deacetylase OS=Escherichia coli (strain K12) GN=nagA PE=1 SV=1	1	0.960778	0.943692	1.07271	0.895821	1.12441	0.887623	1.26137	0.0471501	0.0784237	0.0197184	0.00459004	0.0218954	0.0267349	0.0712026	0.0953817
sp|P0AF20|NAGC_ECOLI	N-acetylglucosamine repressor OS=Escherichia coli (strain K12) GN=nagC PE=2 SV=1	1	1.10402	0.955742	1.01543	0.958321	0.905712	0.862864	0.838319	0.0856967	0.0836929	0.0848916	0.105516	0.0480916	0.0659168	0.00519476	0.084186
sp|P0AF24|NAGD_ECOLI	Ribonucleotide monophosphatase NagD OS=Escherichia coli (strain K12) GN=nagD PE=1 SV=1	1	0.986658	0.975896	0.976807	0.945033	1.03675	1.01553	1.0557	0.0175231	0.090116	0.148044	0.126601	0.0377755	0.0487049	0.0919139	0.0724089
sp|P0AF26|NARJ_ECOLI	Nitrate reductase molybdenum cofactor assembly chaperone NarJ OS=Escherichia coli (strain K12) GN=narJ PE=1 SV=1	1	0.943224	0.888988	0.912976	0.919548	0.820955	0.484491	0.493747	0.0342914	0.0595565	0.119188	0.0425306	0.0729107	0.0635754	0.0521908	0.0348572
sp|P0AF28|NARL_ECOLI	Nitrate/nitrite response regulator protein NarL OS=Escherichia coli (strain K12) GN=narL PE=1 SV=1	1	0.8872	0.94746	0.87321	0.859363	0.823256	0.76877	0.746908	0.058778	0.0117076	0.0423769	0.0489303	0.0600027	0.0464792	0.0179813	0.0963915
sp|P0AF36|ZAPB_ECOLI	Cell division protein ZapB OS=Escherichia coli (strain K12) GN=zapB PE=1 SV=1	1	1.0382	0.898628	1.08221	0.964345	0.990584	1.04785	0.949087	0.0411568	0.0999903	0.0603272	0.126724	0.0234399	0.0475461	0.160397	0.00349334
sp|P0AF48|YJBQ_ECOLI	UPF0047 protein YjbQ OS=Escherichia coli (strain K12) GN=yjbQ PE=3 SV=1	1	0.705903	1.09297	1.44275	0.767537	1.28892	0.398472	0.483255	0.132606	0.124895	0.196982	0.228619	0.160462	0.206522	0.0444632	0.166643
sp|P0AF50|YJBR_ECOLI	Uncharacterized protein YjbR OS=Escherichia coli (strain K12) GN=yjbR PE=1 SV=1	1	0.992647	0.843386	0.94864	0.751011	0.932333	0.362279	0.620726	0.0235268	0.0296978	0.0224189	0.0387612	0.0439947	0.024529	0.0160892	0.0688226
sp|P0AF52|GHXP_ECOLI	Guanine/hypoxanthine permease GhxP OS=Escherichia coli (strain K12) GN=ghxP PE=1 SV=1	1	1.04373	1.00137	0.993577	1.44957	0.7558	1.42167	0.723212	0.0133891	0.0751921	0.048583	0.120371	0.0465695	0.126931	0.0669221	0.156812
sp|P0AF59|YJDI_ECOLI	Uncharacterized protein YjdI OS=Escherichia coli (strain K12) GN=yjdI PE=4 SV=1	1	2.29466	1.91133	0.0286432	2.35111	0.694628	2.12818	1.751	0.881773	1.13971	0.114469	0	1.34858	0.547352	2.21632	0.986997
sp|P0AF67|TSAE_ECOLI	tRNA threonylcarbamoyladenosine biosynthesis protein TsaE OS=Escherichia coli (strain K12) GN=tsaE PE=1 SV=1	1	1.24015	1.1038	1.02016	1.17919	1.00152	1.19516	1.3119	0.0355562	0.040627	0.0410291	0.0471473	0.0709535	0.13433	0.0565539	0.11513
sp|P0AF70|YJEI_ECOLI	Uncharacterized protein YjeI OS=Escherichia coli (strain K12) GN=yjeI PE=3 SV=1	1	1.00942	1.09433	1.07496	1.02741	1.0089	0.998317	1.16392	0.0464088	0.0290543	0.0649793	0.0727099	0.0269971	0.0328415	0.0374296	0.0494169
sp|P0AF90|RRAB_ECOLI	Regulator of ribonuclease activity B OS=Escherichia coli (strain K12) GN=rraB PE=1 SV=1	1	0.804719	0.780513	0.825185	0.612258	0.821485	0.380407	0.70482	0.0362547	0.0804981	0.111872	0.0670515	0.0790862	0.0704023	0.00724542	0.0404889
sp|P0AF93|RIDA_ECOLI	2-iminobutanoate/2-iminopropanoate deaminase OS=Escherichia coli (strain K12) GN=ridA PE=1 SV=2	1	1.0462	0.953485	0.938457	0.940696	0.927576	0.680614	1.1558	0.00764986	0.134195	0.0521342	0.127284	0.0757287	0.0318321	0.0158245	0.13685
sp|P0AF96|TABA_ECOLI	Toxin-antitoxin biofilm protein TabA OS=Escherichia coli (strain K12) GN=tabA PE=1 SV=1	1	0.951659	0.866621	0.845408	0.859158	0.920653	0.816256	0.837172	0.081572	0.0978283	0.0333731	0.0159731	0.0894352	0.0427377	0.023283	0.0739276
sp|P0AF98|LPTF_ECOLI	Lipopolysaccharide export system permease protein LptF OS=Escherichia coli (strain K12) GN=lptF PE=1 SV=1	1	1.07372	0.874959	0.859794	1.17479	0.541209	0.970281	0.254839	0.193977	0.0175057	0.257939	0.190385	0.0855548	0.03935	0.12804	0.165378
sp|P0AFB5|NTRB_ECOLI	Nitrogen regulation protein NR(II) OS=Escherichia coli (strain K12) GN=glnL PE=1 SV=1	1	0.897009	1.07044	0.802052	0.956007	0.815142	0.920345	1.40418	0.0321703	0.127568	0.0929042	0.0883363	0.108515	0.107582	0.0756362	0.139394
sp|P0AFB8|NTRC_ECOLI	Nitrogen regulation protein NR(I) OS=Escherichia coli (strain K12) GN=glnG PE=1 SV=1	1	1.00261	1.14173	0.884762	1.12642	0.922627	1.10619	1.38931	0.0367399	0.0667521	0.0471935	0.0435015	0.0294537	0.0119423	0.0825644	0.0284909
sp|P0AFF6|NUSA_ECOLI	Transcription termination/antitermination protein NusA OS=Escherichia coli (strain K12) GN=nusA PE=1 SV=1	1	1.07648	0.991412	1.00157	1.08948	1.03956	1.23125	1.23242	0.00639138	0.0636973	0.0140126	0.0330463	0.0156597	0.0361711	0.0307113	0.0605254
sp|P0AFG0|NUSG_ECOLI	Transcription termination/antitermination protein NusG OS=Escherichia coli (strain K12) GN=nusG PE=1 SV=2	1	0.950638	1.10138	1.06891	1.08255	1.04002	1.00858	1.31195	0.0534869	0.0648165	0.0319363	0.0702867	0.0186915	0.0739511	0.0356555	0.120128
sp|P0AFH6|OPPC_ECOLI	Oligopeptide transport system permease protein OppC OS=Escherichia coli (strain K12) GN=oppC PE=1 SV=1	1	1.04223	0.921768	0.91254	0.933598	0.720935	0.793391	0.685175	0.0512542	0.0777514	0.0384556	0.0603928	0.0490463	0.0242855	0.0471296	0.0499699
sp|P0AFH8|OSMY_ECOLI	Osmotically-inducible protein Y OS=Escherichia coli (strain K12) GN=osmY PE=1 SV=1	1	0.832088	0.9471	0.83009	0.641559	0.888407	0.403561	1.15077	0.0416048	0.0514035	0.0486132	0.0415433	0.0291072	0.0169902	0.0175564	0.0587534
sp|P0AFI2|PARC_ECOLI	DNA topoisomerase 4 subunit A OS=Escherichia coli (strain K12) GN=parC PE=1 SV=1	1	0.976981	0.98637	0.975864	1.04879	0.907787	0.949766	0.903935	0.0561871	0.012193	0.0271117	0.0428361	0.0142976	0.0348669	0.0160828	0.036554
sp|P0AFI7|PDXH_ECOLI	Pyridoxine/pyridoxamine 5'-phosphate oxidase OS=Escherichia coli (strain K12) GN=pdxH PE=1 SV=2	1	1.01599	0.970778	0.988082	1.03251	0.891963	0.660834	0.736525	0.0330737	0.107543	0.0926694	0.0748372	0.0387227	0.104973	0.0270331	0.12614
sp|P0AFJ1|PHNA_ECOLI	Protein PhnA OS=Escherichia coli (strain K12) GN=phnA PE=4 SV=1	1	1.03221	0.917475	1.06374	1.13846	1.12188	0.962291	1.30247	0.0222869	0.178422	0.0734377	0.123409	0.2345	0.0377697	0.133947	0.150818
sp|P0AFJ5|PHOB_ECOLI	Phosphate regulon transcriptional regulatory protein PhoB OS=Escherichia coli (strain K12) GN=phoB PE=1 SV=1	1	0.988125	1.11728	1.09934	1.15973	1.28517	1.09473	1.1898	0.161171	0.0765364	0.0624683	0.112367	0.126607	0.0934903	0.198446	0.0966704
sp|P0AFK0|PMBA_ECOLI	Metalloprotease PmbA OS=Escherichia coli (strain K12) GN=pmbA PE=1 SV=1	1	1.01705	0.962482	0.941487	0.9399	0.915543	0.875376	0.861736	0.0215416	0.045943	0.0157402	0.0174028	0.0217995	0.016398	0.024472	0.0253467
sp|P0AFK9|POTD_ECOLI	Spermidine/putrescine-binding periplasmic protein OS=Escherichia coli (strain K12) GN=potD PE=1 SV=1	1	1.03253	1.07197	1.00199	1.11678	1.04273	0.991756	1.2709	0.00736193	0.0711716	0.0886337	0.0383336	0.00556131	0.0810499	0.0186945	0.13331
sp|P0AFL3|PPIA_ECOLI	Peptidyl-prolyl cis-trans isomerase A OS=Escherichia coli (strain K12) GN=ppiA PE=1 SV=1	1	0.829892	1.27514	1.29303	0.904779	1.58253	1.01216	1.69982	0.040134	0.0993288	0.120811	0.0776495	0.0857349	0.0675408	0.111281	0.172637
sp|P0AFL6|PPX_ECOLI	Exopolyphosphatase OS=Escherichia coli (strain K12) GN=ppx PE=1 SV=2	1	1.47078	1.24026	0.918944	0.879496	0.666605	1.28005	0.725202	0.166506	0.392174	0.342091	0.148005	0.100049	0.291315	0.305097	0.349696
sp|P0AFM2|PROX_ECOLI	Glycine betaine-binding periplasmic protein OS=Escherichia coli (strain K12) GN=proX PE=1 SV=1	1	1.05602	1.19748	0.970602	1.2308	0.851277	1.60705	1.5476	0.184901	0.173041	0.143593	0.144362	0.0490751	0.0513394	0.077234	0.0830652
sp|P0AFM4|PSIF_ECOLI	Phosphate starvation-inducible protein PsiF OS=Escherichia coli (strain K12) GN=psiF PE=1 SV=1	1	0.75985	1.95136	1.45882	1.37547	2.29421	0.830998	1.87813	0.105313	0.177182	0.172963	0.0392426	0.456212	0.235758	0.186356	0.675942
sp|P0AFM6|PSPA_ECOLI	Phage shock protein A OS=Escherichia coli (strain K12) GN=pspA PE=1 SV=2	1	1.01121	1.20293	2.03129	1.061	2.45881	1.38677	6.1684	0.0195683	0.0316393	0.051117	0.0632375	0.0286625	0.0656499	0.0307848	0.198482
sp|P0AFM9|PSPB_ECOLI	Phage shock protein B OS=Escherichia coli (strain K12) GN=pspB PE=1 SV=1	1	0.790264	0.930246	1.04083	0.92391	1.34843	0.998245	2.19565	0.0793856	0.0343143	0.241808	0.271052	0.0836324	0.240587	0.26541	1.31488
sp|P0AFP4|YBBO_ECOLI	Uncharacterized oxidoreductase YbbO OS=Escherichia coli (strain K12) GN=ybbO PE=3 SV=1	1	1.08301	1.08878	1.03548	1.1661	0.905924	1.24724	1.02904	0.0384149	0.046006	0.0412579	0.0432338	0.00874033	0.0580794	0.00881782	0.0203509
sp|P0AFP6|GCH1L_ECOLI	GTP cyclohydrolase 1 type 2 homolog OS=Escherichia coli (strain K12) GN=ybgI PE=1 SV=1	1	0.945763	0.936574	0.928492	0.953041	0.922021	0.892344	0.827812	0.0186054	0.0323142	0.0344167	0.0217677	0.0263671	0.0112119	0.025999	0.026786
sp|P0AFQ7|YCFH_ECOLI	Uncharacterized metal-dependent hydrolase YcfH OS=Escherichia coli (strain K12) GN=ycfH PE=1 SV=1	1	1.18732	1.10638	1.20068	1.25446	1.09413	1.29022	1.1841	0.067852	0.11331	0.0933592	0.0821181	0.0488934	0.0355357	0.129254	0.241331
sp|P0AFR4|YCIO_ECOLI	Uncharacterized protein YciO OS=Escherichia coli (strain K12) GN=yciO PE=1 SV=1	1	0.883605	0.857578	0.930272	0.776821	0.997789	0.654526	0.798798	0.0276897	0.0370385	0.0263428	0.0217768	0.0195973	0.0285845	0.00805732	0.0695528
sp|P0AFS3|FOLM_ECOLI	Dihydromonapterin reductase OS=Escherichia coli (strain K12) GN=folM PE=1 SV=1	1	0.74663	0.974727	0.7041	0.992139	0.846989	1.08479	0.986008	0.0610428	0.184747	0.107331	0.157136	0.160223	0.117408	0.0553163	0.311358
sp|P0AFT2|YECS_ECOLI	L-cystine transport system permease protein YecS OS=Escherichia coli (strain K12) GN=yecS PE=1 SV=1	1	1.04051	1.11292	1.01318	1.10396	0.857777	1.11728	0.956114	0.115698	0.126188	0.017219	0.0362879	0.0124759	0.0707168	0.0207219	0.0348632
sp|P0AFT5|YEHT_ECOLI	Transcriptional regulatory protein YehT OS=Escherichia coli (strain K12) GN=yehT PE=1 SV=1	1	0.865783	1.09552	1.32891	1.10601	1.90608	0.942044	2.19428	0.096004	0.0667069	0.104835	0.229373	0.314892	0.0899594	0.130408	0.191119
sp|P0AFU8|RISA_ECOLI	Riboflavin synthase OS=Escherichia coli (strain K12) GN=ribC PE=1 SV=1	1	1.03205	1.04114	1.06924	1.03245	1.09722	1.18497	1.19758	0.0434684	0.0137309	0.0240951	0.0717404	0.00347226	0.0418131	0.0245318	0.0947119
sp|P0AFW0|RFAH_ECOLI	Transcription antitermination protein RfaH OS=Escherichia coli (strain K12) GN=rfaH PE=1 SV=1	1	0.955904	1.0316	1.05443	0.930765	0.992004	1.07648	0.828196	0.226352	0.184242	0.114366	0.130003	0.104346	0.0360218	0.0832244	0.125347
sp|P0AFW2|RMF_ECOLI	Ribosome modulation factor OS=Escherichia coli (strain K12) GN=rmf PE=1 SV=1	1	1.11151	0.80647	1.37402	0.553825	3.80648	0.462292	1.14663	0.0983009	0.0802342	0.0883651	0.119537	0.00773042	0.205717	0.0409366	0.336589
sp|P0AFW4|RNK_ECOLI	Regulator of nucleoside diphosphate kinase OS=Escherichia coli (strain K12) GN=rnk PE=1 SV=1	1	1.06644	1.065	1.43742	1.20418	1.45133	1.22379	1.20057	0.0648162	0.231825	0.0659055	0.0424289	0.0257715	0.0930223	0.0590208	0.243639
sp|P0AFW8|ROF_ECOLI	Protein rof OS=Escherichia coli (strain K12) GN=rof PE=1 SV=1	1	0.881867	0.870145	0.967004	0.821015	1.05137	0.771205	0.88571	0.0789127	0.0603838	0.0491318	0.0564091	0.00618356	0.0473175	0.0293389	0.158563
sp|P0AFX7|RSEA_ECOLI	Anti-sigma-E factor RseA OS=Escherichia coli (strain K12) GN=rseA PE=1 SV=1	1	1.03892	0.721413	0.815495	0.782243	0.727116	0.991777	0.42482	0.039	0.136305	0.0501196	0.0675088	0.0498075	0.0108984	0.0623838	0.0124208
sp|P0AFX9|RSEB_ECOLI	Sigma-E factor regulatory protein RseB OS=Escherichia coli (strain K12) GN=rseB PE=1 SV=1	1	1.14174	1.07429	1.04901	1.0685	1.01031	0.980641	1.02833	0.0220003	0.0532603	0.0533819	0.0399085	0.0712841	0.106009	0.0737458	0.0983763
sp|P0AFY2|SANA_ECOLI	Protein SanA OS=Escherichia coli (strain K12) GN=sanA PE=4 SV=1	1	1.27538	1.11009	0.92038	1.3993	0.872791	1.20762	1.63892	0.0953334	0.26473	0.102842	0.0203631	0.0498898	0.163822	0.177344	1.16738
sp|P0AFY8|SEQA_ECOLI	Negative modulator of initiation of replication OS=Escherichia coli (strain K12) GN=seqA PE=1 SV=1	1	0.96773	1.00821	1.09252	0.961205	1.09471	1.07168	1.07092	0.0309304	0.0262575	0.0390322	0.0412779	0.00561604	0.0206286	0.0177445	0.0811245
sp|P0AFZ1|SSEB_ECOLI	Protein SseB OS=Escherichia coli (strain K12) GN=sseB PE=4 SV=1	1	0.88373	1.2139	1.37141	1.18248	1.36274	1.3927	1.49589	0.122539	0.151967	0.122477	0.108392	0.128108	0.0414988	0.15041	0.11771
sp|P0AFZ3|SSPB_ECOLI	Stringent starvation protein B OS=Escherichia coli (strain K12) GN=sspB PE=1 SV=1	1	0.931783	0.995394	1.00893	0.912536	1.00295	0.858886	0.985934	0.018517	0.0150871	0.0537383	0.0617244	0.0302556	0.0306886	0.039005	0.0584301
sp|P0AG00|WZZE_ECOLI	ECA polysaccharide chain length modulation protein OS=Escherichia coli (strain K12) GN=wzzE PE=1 SV=2	1	0.886985	1.07601	0.854226	1.1538	0.865441	0.947152	0.481099	0.0797007	0.274254	0.120645	0.20394	0.152923	0.112042	0.125953	0.132576
sp|P0AG14|SOHB_ECOLI	Probable protease SohB OS=Escherichia coli (strain K12) GN=sohB PE=1 SV=1	1	1.27259	1.01306	1.07124	0.982838	0.871915	0.811593	0.850729	0.0406587	0.0272358	0.0374114	0.061394	0.0220519	0.0186185	0.0255255	0.0375709
sp|P0AG16|PUR1_ECOLI	Amidophosphoribosyltransferase OS=Escherichia coli (strain K12) GN=purF PE=1 SV=2	1	0.91209	1.09786	1.04214	1.15328	0.938794	1.37922	1.11277	0.0043952	0.0487313	0.0250565	0.0259174	0.0159417	0.0113089	0.0578018	0.0113392
sp|P0AG18|PURE_ECOLI	N5-carboxyaminoimidazole ribonucleotide mutase OS=Escherichia coli (strain K12) GN=purE PE=1 SV=2	1	0.79579	0.762251	0.677201	0.723183	0.706147	0.756036	0.813881	0.0394672	0.148758	0.0721563	0.0470785	0.0336078	0.0500601	0.076035	0.0275687
sp|P0AG20|RELA_ECOLI	GTP pyrophosphokinase OS=Escherichia coli (strain K12) GN=relA PE=1 SV=1	1	1.02315	1.0368	1.05275	1.11156	0.981008	1.19487	0.729333	0.19662	0.0445712	0.0936119	0.123826	0.0656248	0.0236944	0.185048	0.200568
sp|P0AG24|SPOT_ECOLI	Bifunctional (p)ppGpp synthase/hydrolase SpoT OS=Escherichia coli (strain K12) GN=spoT PE=1 SV=1	1	0.969241	0.947688	0.899218	1.16314	0.633408	1.17981	0.593196	0.0470296	0.0707511	0.0987696	0.138707	0.00656277	0.0323932	0.0468732	0.080875
sp|P0AG27|YIBN_ECOLI	Uncharacterized protein YibN OS=Escherichia coli (strain K12) GN=yibN PE=1 SV=1	1	0.932931	0.976119	1.00031	0.97503	0.992302	1.2591	1.13074	0.0275763	0.0190095	0.034646	0.0139546	0.00280798	0.0169797	0.0469649	0.0186971
sp|P0AG30|RHO_ECOLI	Transcription termination factor Rho OS=Escherichia coli (strain K12) GN=rho PE=1 SV=1	1	1.03404	1.00493	1.04071	1.06114	1.00769	1.23759	0.986224	0.0242512	0.0261012	0.0147968	0.00740089	0.0199973	0.0189447	0.00563918	0.0169237
sp|P0AG40|RIBF_ECOLI	Riboflavin biosynthesis protein RibF OS=Escherichia coli (strain K12) GN=ribF PE=1 SV=1	1	0.964877	0.997891	1.03205	1.02483	0.880943	1.06305	0.791997	0.0302738	0.0551183	0.0474281	0.0840675	0.0310794	0.0110261	0.0250703	0.0645288
sp|P0AG44|RL17_ECOLI	50S ribosomal protein L17 OS=Escherichia coli (strain K12) GN=rplQ PE=1 SV=1	1	0.971836	1.00786	1.05697	1.14801	0.953203	1.24092	1.29589	0.0287436	0.0679436	0.042542	0.0460292	0.0440742	0.0464145	0.0357587	0.127908
sp|P0AG48|RL21_ECOLI	50S ribosomal protein L21 OS=Escherichia coli (strain K12) GN=rplU PE=1 SV=1	1	1.04275	1.10976	1.03807	1.21789	0.986979	1.37976	1.2757	0.0242853	0.0615742	0.0504247	0.0122021	0.0338884	0.0173322	0.0150628	0.0672525
sp|P0AG51|RL30_ECOLI	50S ribosomal protein L30 OS=Escherichia coli (strain K12) GN=rpmD PE=1 SV=2	1	0.97859	1.07223	1.04631	1.09494	1.04851	1.08995	1.16604	0.0263164	0.0577445	0.0682568	0.08659	0.0189376	0.0222025	0.0614136	0.0476576
sp|P0AG55|RL6_ECOLI	50S ribosomal protein L6 OS=Escherichia coli (strain K12) GN=rplF PE=1 SV=2	1	1.05539	1.05562	1.03358	1.08932	0.99438	1.15933	1.14246	0.0528402	0.0727383	0.0294968	0.0306998	0.0222966	0.0191566	0.0165479	0.0282346
sp|P0AG59|RS14_ECOLI	30S ribosomal protein S14 OS=Escherichia coli (strain K12) GN=rpsN PE=1 SV=2	1	0.937108	1.10214	1.05052	1.15608	1.03278	1.2474	1.20991	0.0428861	0.015286	0.0208727	0.0325301	0.0448347	0.0416036	0.0352309	0.0252482
sp|P0AG63|RS17_ECOLI	30S ribosomal protein S17 OS=Escherichia coli (strain K12) GN=rpsQ PE=1 SV=2	1	1.04515	1.06486	1.06189	1.04654	1.01283	1.15237	1.29482	0.025304	0.103134	0.0497312	0.042219	0.00374918	0.0100567	0.0182094	0.0808397
sp|P0AG67|RS1_ECOLI	30S ribosomal protein S1 OS=Escherichia coli (strain K12) GN=rpsA PE=1 SV=1	1	1.02608	1.05345	1.02322	1.1333	0.99737	1.23264	1.13972	0.00789353	0.00691649	0.0132807	0.0527374	0.006554	0.0206859	0.0204208	0.040425
sp|P0AG78|SUBI_ECOLI	Sulfate-binding protein OS=Escherichia coli (strain K12) GN=sbp PE=1 SV=1	1	0.910373	1.03684	0.838932	0.897854	0.633335	0.532832	0.257282	0.0233525	0.046433	0.0489272	0.0393348	0.0262278	0.0231299	0.0244026	0.0150818
sp|P0AG82|PSTS_ECOLI	Phosphate-binding protein PstS OS=Escherichia coli (strain K12) GN=pstS PE=1 SV=1	1	1.1478	1.03464	1.01882	0.891396	1.04695	0.808104	0.976563	0.0626877	0.0442021	0.0722717	0.0756959	0.024829	0.026034	0.0139441	0.0205796
sp|P0AG84|YGHA_ECOLI	Uncharacterized oxidoreductase YghA OS=Escherichia coli (strain K12) GN=yghA PE=1 SV=1	1	0.957932	0.778167	0.759495	0.5885	0.788098	0.194521	0.460448	0.020022	0.0427947	0.00960433	0.00730198	0.0161066	0.00950659	0.0131722	0.074745
sp|P0AG86|SECB_ECOLI	Protein-export protein SecB OS=Escherichia coli (strain K12) GN=secB PE=1 SV=1	1	0.926298	1.01897	1.01998	0.954719	1.02786	1.03028	1.23932	0.00550659	0.0555639	0.046797	0.0783203	0.0315894	0.0124039	0.0269945	0.0855029
sp|P0AG90|SECD_ECOLI	Protein translocase subunit SecD OS=Escherichia coli (strain K12) GN=secD PE=1 SV=1	1	1.19462	1.05354	1.00385	1.34285	0.842906	1.52186	0.722885	0.0354915	0.0603294	0.0921228	0.101052	0.0161948	0.062102	0.015536	0.032397
sp|P0AG93|SECF_ECOLI	Protein translocase subunit SecF OS=Escherichia coli (strain K12) GN=secF PE=1 SV=1	1	0.988085	0.97845	0.900036	1.22697	0.729619	1.36829	0.636346	0.0378192	0.0590831	0.0803978	0.078372	0.0104019	0.037751	0.0940031	0.108233
sp|P0AG99|SECG_ECOLI	Protein-export membrane protein SecG OS=Escherichia coli (strain K12) GN=secG PE=1 SV=1	1	1.0388	1.00547	0.999887	1.04275	0.981582	1.03614	0.992127	0.0444666	0.117013	0.0713196	0.0715335	0.059992	0.0306076	0.0303068	0.0347152
sp|P0AGA2|SECY_ECOLI	Protein translocase subunit SecY OS=Escherichia coli (strain K12) GN=secY PE=1 SV=1	1	1.28586	0.998132	0.947691	1.13034	0.710123	0.995858	0.562162	0.0807703	0.191314	0.0947835	0.0789708	0.0496903	0.0494817	0.0540001	0.054922
sp|P0AGB0|SERB_ECOLI	Phosphoserine phosphatase OS=Escherichia coli (strain K12) GN=serB PE=1 SV=1	1	1.09768	1.09506	0.948799	1.21247	0.752596	1.38317	0.874249	0.101612	0.123834	0.0376326	0.030639	0.0177752	0.0829632	0.108826	0.054996
sp|P0AGB6|RPOE_ECOLI	ECF RNA polymerase sigma-E factor OS=Escherichia coli (strain K12) GN=rpoE PE=1 SV=1	1	0.928868	0.923155	0.951477	0.967343	1.01044	1.00565	1.09477	0.00805795	0.0595455	0.0583876	0.0639691	0.0477079	0.0615148	0.0596314	0.166618
sp|P0AGC3|SLT_ECOLI	Soluble lytic murein transglycosylase OS=Escherichia coli (strain K12) GN=slt PE=1 SV=1	1	1.07896	0.95261	0.935627	0.95009	0.897945	0.803219	0.685392	0.0486227	0.036026	0.0375804	0.0364012	0.0329591	0.00915751	0.0463784	0.0226802
sp|P0AGC7|SMP_ECOLI	Protein Smp OS=Escherichia coli (strain K12) GN=smp PE=3 SV=1	1	0.65359	0.883218	0.819829	0.969554	0.883791	0.715005	0.491227	0.299981	0.276075	0.462941	0.328979	0.183412	0.18861	0.194865	0.264068
sp|P0AGD1|SODC_ECOLI	Superoxide dismutase [Cu-Zn] OS=Escherichia coli (strain K12) GN=sodC PE=1 SV=1	1	0.881818	1.02441	1.13031	0.604607	1.47129	0.280658	1.10693	0.0409976	0.0178037	0.0928829	0.0885951	0.0329566	0.0254111	0.0379034	0.0460984
sp|P0AGD3|SODF_ECOLI	Superoxide dismutase [Fe] OS=Escherichia coli (strain K12) GN=sodB PE=1 SV=2	1	0.945636	0.893675	0.932113	0.878915	1.15413	0.955416	1.38538	0.0177268	0.07824	0.0804128	0.0370876	0.03097	0.00600377	0.0291857	0.189651
sp|P0AGD7|SRP54_ECOLI	Signal recognition particle protein OS=Escherichia coli (strain K12) GN=ffh PE=1 SV=1	1	1.03259	1.01805	1.03418	1.0426	0.926311	1.03247	0.99193	0.0173032	0.0355333	0.0126588	0.0193558	0.00636243	0.0185121	0.0302831	0.0688793
sp|P0AGE0|SSB_ECOLI	Single-stranded DNA-binding protein OS=Escherichia coli (strain K12) GN=ssb PE=1 SV=2	1	0.891475	0.90782	0.912314	0.891973	0.961695	0.839303	1.21183	0.0257362	0.0625088	0.0397676	0.0218596	0.00726483	0.0427046	0.0258902	0.140165
sp|P0AGE4|SSTT_ECOLI	Serine/threonine transporter SstT OS=Escherichia coli (strain K12) GN=sstT PE=1 SV=1	1	0.711438	0.789754	0.656481	1.15682	0.341814	0.799097	0.360144	0.0393327	0.22525	0.381474	0.128346	0.383279	0.108864	0.173181	0.0606213
sp|P0AGE6|CHRR_ECOLI	Chromate reductase OS=Escherichia coli (strain K12) GN=chrR PE=1 SV=1	1	1.20451	1.73924	1.06295	1.06401	1.04953	0.222922	0.745478	0.307726	0.477474	0.218104	0.236918	0.143102	0.673407	0.185311	0.209335
sp|P0AGG0|THIL_ECOLI	Thiamine-monophosphate kinase OS=Escherichia coli (strain K12) GN=thiL PE=1 SV=1	1	0.830474	0.843045	0.95726	0.934436	1.10155	1.17293	0.790465	0.0560048	0.12375	0.167433	0.124198	0.0644065	0.0400118	0.0625163	0.0632313
sp|P0AGG2|TESB_ECOLI	Acyl-CoA thioesterase 2 OS=Escherichia coli (strain K12) GN=tesB PE=1 SV=2	1	0.830468	0.863421	0.602944	1.36679	0.822441	0.904693	0.699134	0.403767	0.316686	0.657935	0.428175	0.507039	0.441227	0.500314	0.500848
sp|P0AGG8|TLDD_ECOLI	Metalloprotease TldD OS=Escherichia coli (strain K12) GN=tldD PE=1 SV=1	1	0.981785	0.997965	0.899831	0.929457	0.85659	0.939498	0.843272	0.013967	0.019873	0.0114499	0.0365936	0.0188879	0.00759151	0.0216882	0.0670407
sp|P0AGI8|TRKA_ECOLI	Trk system potassium uptake protein TrkA OS=Escherichia coli (strain K12) GN=trkA PE=1 SV=1	1	1.0721	0.986438	1.01394	1.09753	0.838698	0.772251	0.66131	0.00785215	0.0364353	0.0428762	0.0325908	0.0882455	0.0643056	0.0553288	0.0338329
sp|P0AGJ5|YFIF_ECOLI	Uncharacterized tRNA/rRNA methyltransferase YfiF OS=Escherichia coli (strain K12) GN=yfiF PE=3 SV=1	1	0.985918	0.976307	0.985634	0.998554	0.943807	0.933509	0.952241	0.018516	0.0270116	0.0243465	0.0300262	0.0154924	0.00884135	0.0196362	0.054814
sp|P0AGJ7|TRML_ECOLI	tRNA (cytidine(34)-2'-O)-methyltransferase OS=Escherichia coli (strain K12) GN=trmL PE=1 SV=1	1	1.02354	1.14853	1.1399	1.09419	1.21481	1.41516	2.12468	0.113188	0.330017	0.0394609	0.145141	0.0858787	0.0598358	0.0944617	0.633739
sp|P0AGJ9|SYY_ECOLI	Tyrosine--tRNA ligase OS=Escherichia coli (strain K12) GN=tyrS PE=1 SV=2	1	1.00378	1.03123	0.972982	1.11318	0.908845	1.3706	0.994759	0.0203902	0.0279618	0.043385	0.038601	0.018636	0.0252767	0.0115805	0.0721637
sp|P0AGK4|YHBY_ECOLI	RNA-binding protein YhbY OS=Escherichia coli (strain K12) GN=yhbY PE=1 SV=1	1	0.964798	1.00626	1.01407	1.03353	1.11176	1.13945	1.21783	0.0239641	0.0141536	0.0438769	0.0366171	0.0152873	0.0254802	0.0402096	0.123376
sp|P0AGK8|ISCR_ECOLI	HTH-type transcriptional regulator IscR OS=Escherichia coli (strain K12) GN=iscR PE=1 SV=1	1	1.16356	1.32535	1.10056	1.27396	0.892419	2.11094	1.59081	0.0914779	0.138073	0.188718	0.268131	0.14214	0.190835	0.257209	0.380831
sp|P0AGL7|RSME_ECOLI	Ribosomal RNA small subunit methyltransferase E OS=Escherichia coli (strain K12) GN=rsmE PE=1 SV=1	1	1.07183	1.07695	0.945369	1.06211	0.906193	0.967273	1.1139	0.0435887	0.039921	0.0699882	0.063379	0.0409528	0.0451682	0.0434789	0.0857406
sp|P0C018|RL18_ECOLI	50S ribosomal protein L18 OS=Escherichia coli (strain K12) GN=rplR PE=1 SV=1	1	0.915062	1.03281	0.984285	1.03377	0.963421	1.13501	1.13938	0.0548724	0.0465034	0.046441	0.0211	0.00264352	0.00763048	0.012103	0.0448335
sp|P0C037|YAIE_ECOLI	UPF0345 protein YaiE OS=Escherichia coli (strain K12) GN=yaiE PE=3 SV=1	1	0.993478	1.11362	1.06755	1.16661	0.997353	0.944531	1.20832	0.0333267	0.13328	0.007287	0.103913	0.0466693	0.0788464	0.054309	0.0262077
sp|P0C054|IBPA_ECOLI	Small heat shock protein IbpA OS=Escherichia coli (strain K12) GN=ibpA PE=1 SV=1	1	0.984768	1.53303	2.74779	0.994142	4.16677	1.85405	9.75854	0.0267592	0.0203153	0.052772	0.0986623	0.0141332	0.13497	0.0350877	0.418827
sp|P0C058|IBPB_ECOLI	Small heat shock protein IbpB OS=Escherichia coli (strain K12) GN=ibpB PE=1 SV=1	1	1.21766	5.16832	14.7788	1.80099	23.1048	5.20658	60.0018	0.082008	0.408115	0.232665	0.576797	0.138161	1.17751	0.0785472	1.94559
sp|P0C066|MLTC_ECOLI	Membrane-bound lytic murein transglycosylase C OS=Escherichia coli (strain K12) GN=mltC PE=1 SV=1	1	0.743168	1.05939	1.19827	1.06429	1.5775	1.0623	1.06509	0.118347	0.127952	0.18268	0.149849	0.0654626	0.0989447	0.125407	0.73014
sp|P0C0L2|OSMC_ECOLI	Peroxiredoxin OsmC OS=Escherichia coli (strain K12) GN=osmC PE=1 SV=2	1	0.950682	0.854042	0.906187	0.729287	0.942292	0.416948	0.786799	0.0102597	0.0244265	0.0450699	0.0461109	0.0166144	0.0209393	0.0146406	0.0871119
sp|P0C0L7|PROP_ECOLI	Proline/betaine transporter OS=Escherichia coli (strain K12) GN=proP PE=1 SV=1	1	1.03011	0.816848	0.758084	0.892555	0.547859	0.885989	0.385856	0.0311919	0.115235	0.0523266	0.12507	0.142613	0.108567	0.0303024	0.0718732
sp|P0C0L9|ISCX_ECOLI	Protein IscX OS=Escherichia coli (strain K12) GN=iscX PE=1 SV=1	1	1.10473	1.02938	1.11253	1.00205	1.20923	1.05962	1.56445	0.0409258	0.0791106	0.146249	0.144251	0.060634	0.102851	0.0963236	0.307242
sp|P0C0R7|RLME_ECOLI	Ribosomal RNA large subunit methyltransferase E OS=Escherichia coli (strain K12) GN=rlmE PE=1 SV=1	1	1.16246	1.09944	1.13792	0.939672	1.4418	1.23722	1.53814	0.00985284	0.113597	0.0634795	0.0674184	0.0560211	0.258232	0.0169505	0.00928977
sp|P0C0S1|MSCS_ECOLI	Small-conductance mechanosensitive channel OS=Escherichia coli (strain K12) GN=mscS PE=1 SV=1	1	0.875449	0.83297	0.619398	0.704313	0.652919	0.461007	0.54821	0.06217	0.112853	0.00642661	0.0513804	0.0155162	0.0634796	0.045025	0.0796009
sp|P0C0V0|DEGP_ECOLI	Periplasmic serine endoprotease DegP OS=Escherichia coli (strain K12) GN=degP PE=1 SV=1	1	0.982713	1.04826	1.09431	0.939129	1.15387	0.672857	1.46104	0.00258696	0.01552	0.0198736	0.0141921	0.0249283	0.0179564	0.0184344	0.0886788
sp|P0C8J6|GATY_ECOLI	D-tagatose-1,6-bisphosphate aldolase subunit GatY OS=Escherichia coli (strain K12) GN=gatY PE=1 SV=1	1	1.02001	0.955348	1.31013	0.817145	1.74466	0.595505	1.09464	0.0581832	0.0695164	0.0300343	0.0518551	0.0518042	0.00906705	0.0264632	0.0690728
sp|P0C8J8|GATZ_ECOLI	D-tagatose-1,6-bisphosphate aldolase subunit GatZ OS=Escherichia coli (strain K12) GN=gatZ PE=1 SV=1	1	0.927894	0.902869	1.55195	1.02389	2.02347	0.746209	1.35534	0.0131277	0.0269361	0.0387564	0.0331764	0.0576435	0.076359	0.00330355	0.129626
sp|P0CB39|EPTC_ECOLI	Phosphoethanolamine transferase EptC OS=Escherichia coli (strain K12) GN=eptC PE=1 SV=1	1	1.4749	1.44127	1.38077	1.78777	0.867309	1.68476	1.00961	0.231843	0.0582447	0.549279	0.146598	0.0255709	0.031453	0.0797205	0.343263
sp|P0CE47|EFTU1_ECOLI	Elongation factor Tu 1 OS=Escherichia coli (strain K12) GN=tufA PE=1 SV=1	1	0.992513	1.03355	1.00465	1.0566	0.942821	1.11342	1.08025	0.0161357	0.012753	0.0117825	0.0162116	0.0127834	0.0202911	0.0202919	0.0731332
sp|P0DMC7|RCSB_ECOLI	Transcriptional regulatory protein RcsB OS=Escherichia coli (strain K12) GN=rcsB PE=1 SV=1	1	0.883776	0.882661	0.903422	0.756692	0.899488	0.63451	0.63379	0.0704988	0.151861	0.121599	0.0892512	0.0700246	0.0678049	0.0709563	0.0560589
sp|P10100|RLPA_ECOLI	Rare lipoprotein A OS=Escherichia coli (strain K12) GN=rlpA PE=1 SV=1	1	1.03917	0.980558	0.940682	1.03009	0.924414	1.07777	0.961825	0.0250958	0.00936897	0.0293043	0.0288683	0.0320942	0.0215292	0.00725002	0.0374926
sp|P10121|FTSY_ECOLI	Signal recognition particle receptor FtsY OS=Escherichia coli (strain K12) GN=ftsY PE=1 SV=1	1	1.17569	0.919806	0.946053	0.976001	0.989856	1.0275	1.0504	0.0265546	0.0841386	0.0223937	0.020088	0.0205176	0.0457265	0.0711298	0.109966
sp|P10371|HIS4_ECOLI	1-(5-phosphoribosyl)-5-[(5-phosphoribosylamino)methylideneamino] imidazole-4-carboxamide isomerase OS=Escherichia coli (strain K12) GN=hisA PE=3 SV=2	1	1.02933	1.09672	0.973916	1.04861	0.882009	1.06631	1.08914	0.0446095	0.0705687	0.0259571	0.0183924	0.0129161	0.038049	0.0115214	0.0568071
sp|P10384|FADL_ECOLI	Long-chain fatty acid transport protein OS=Escherichia coli (strain K12) GN=fadL PE=1 SV=5	1	1.04487	1.19888	1.16484	1.15143	1.68576	1.18632	2.56267	0.0145207	0.0716904	0.0194684	0.0431946	0.0481167	0.0461262	0.0618898	0.0578232
sp|P10408|SECA_ECOLI	Protein translocase subunit SecA OS=Escherichia coli (strain K12) GN=secA PE=1 SV=2	1	1.03532	1.07906	0.957129	1.1065	0.89035	1.1989	0.945275	0.0227008	0.0115613	0.0218853	0.0608199	0.0348017	0.034502	0.00740367	0.0140225
sp|P10443|DPO3A_ECOLI	DNA polymerase III subunit alpha OS=Escherichia coli (strain K12) GN=dnaE PE=1 SV=1	1	1.10145	0.965937	0.892182	1.05431	0.567317	1.16102	0.557854	0.0649542	0.149121	0.0462125	0.0385384	0.018592	0.0357058	0.0556803	0.0107397
sp|P10902|NADB_ECOLI	L-aspartate oxidase OS=Escherichia coli (strain K12) GN=nadB PE=1 SV=4	1	1.14727	1.02679	0.881595	1.11822	0.886187	1.39552	0.650204	0.0267984	0.0665826	0.0418185	0.0640849	0.0360017	0.042296	0.019842	0.0292947
sp|P10908|UGPQ_ECOLI	Glycerophosphoryl diester phosphodiesterase OS=Escherichia coli (strain K12) GN=ugpQ PE=1 SV=1	1	1.47554	1.56949	2.00197	1.64927	1.58715	2.47579	1.43576	0.39684	0.548802	0.117842	0.451381	0.491647	0.504176	0.279598	0.716051
sp|P11349|NARH_ECOLI	Respiratory nitrate reductase 1 beta chain OS=Escherichia coli (strain K12) GN=narH PE=1 SV=3	1	0.924445	0.833404	0.865476	0.72517	0.720406	0.310728	0.391332	0.0113246	0.0792647	0.0514423	0.0359729	0.0374472	0.0260567	0.0203982	0.0283815
sp|P11446|ARGC_ECOLI	N-acetyl-gamma-glutamyl-phosphate reductase OS=Escherichia coli (strain K12) GN=argC PE=3 SV=1	1	1.10531	1.11668	0.99755	1.04822	0.989353	1.2183	1.34304	0.00791409	0.0684676	0.016999	0.0402501	0.00894801	0.0269116	0.0340799	0.0775894
sp|P11447|ARLY_ECOLI	Argininosuccinate lyase OS=Escherichia coli (strain K12) GN=argH PE=1 SV=3	1	1.02777	1.08868	0.959385	1.10953	0.997785	1.34285	1.29504	0.00799103	0.0253642	0.0425443	0.0160974	0.0141908	0.0247743	0.067893	0.0574768
sp|P11458|NADA_ECOLI	Quinolinate synthase A OS=Escherichia coli (strain K12) GN=nadA PE=1 SV=3	1	1.20287	0.98293	0.872812	1.12421	0.785302	1.43137	0.694686	0.0321645	0.104813	0.0665671	0.011972	0.063121	0.0561352	0.104779	0.0438664
sp|P11557|DAMX_ECOLI	Cell division protein DamX OS=Escherichia coli (strain K12) GN=damX PE=1 SV=2	1	0.980714	0.97276	0.971657	1.06327	0.886362	0.984509	0.698193	0.0158092	0.0514172	0.0583274	0.0341774	0.0509731	0.00765856	0.00836911	0.11188
sp|P11875|SYR_ECOLI	Arginine--tRNA ligase OS=Escherichia coli (strain K12) GN=argS PE=1 SV=1	1	0.947615	1.01266	0.959944	1.19258	0.807829	1.3065	0.854608	0.00392532	0.0540426	0.0341281	0.035937	0.0706572	0.0431225	0.0391781	0.0439685
sp|P11880|MURF_ECOLI	UDP-N-acetylmuramoyl-tripeptide--D-alanyl-D-alanine ligase OS=Escherichia coli (strain K12) GN=murF PE=1 SV=2	1	1.30202	1.22392	1.19058	1.47981	0.904042	1.42174	1.17396	0.178587	0.21185	0.515647	0.0628361	0.0559307	0.39937	0.432298	0.42022
sp|P12008|AROC_ECOLI	Chorismate synthase OS=Escherichia coli (strain K12) GN=aroC PE=1 SV=4	1	1.0254	0.993231	0.928963	1.00371	0.839109	1.03899	0.937903	0.0571631	0.06345	0.0610638	0.025182	0.098894	0.0462557	0.083459	0.124092
sp|P12281|MOEA_ECOLI	Molybdopterin molybdenumtransferase OS=Escherichia coli (strain K12) GN=moeA PE=1 SV=1	1	1.06189	1.00953	1.01444	0.970507	1.01317	1.02863	0.946877	0.0154709	0.0399361	0.0285539	0.0220101	0.031719	0.0239772	0.00946765	0.0232441
sp|P12282|MOEB_ECOLI	Molybdopterin-synthase adenylyltransferase OS=Escherichia coli (strain K12) GN=moeB PE=1 SV=1	1	1.06573	1.08006	1.05732	0.989641	1.0544	1.047	1.02134	0.0368459	0.0512264	0.0454202	0.0533876	0.00997723	0.0525543	0.0118096	0.0872271
sp|P12295|UNG_ECOLI	Uracil-DNA glycosylase OS=Escherichia coli (strain K12) GN=ung PE=1 SV=2	1	1.03925	1.06587	0.929468	1.03074	0.902019	1.0636	0.987466	0.0388209	0.0623675	0.114151	0.0142807	0.0637178	0.0215431	0.0471853	0.118492
sp|P12758|UDP_ECOLI	Uridine phosphorylase OS=Escherichia coli (strain K12) GN=udp PE=1 SV=3	1	0.991748	0.837184	0.864858	0.83161	0.830383	0.796659	0.646418	0.0190803	0.0472773	0.00870392	0.0280259	0.0163162	0.0371529	0.0192038	0.0360466
sp|P12994|YBHB_ECOLI	UPF0098 protein YbhB OS=Escherichia coli (strain K12) GN=ybhB PE=1 SV=2	1	0.954865	0.868718	0.86602	0.695471	0.941596	0.418509	0.721119	0.0827815	0.0860063	0.0976794	0.0358635	0.0654615	0.0204502	0.0245692	0.0561041
sp|P12995|BIOA_ECOLI	Adenosylmethionine-8-amino-7-oxononanoate aminotransferase OS=Escherichia coli (strain K12) GN=bioA PE=1 SV=2	1	0.689061	0.836046	0.822524	1.01197	0.444039	1.11011	1.03617	0.282601	0.121653	0.179299	0.275795	0.0419908	0.132841	0.283078	0.0529133
sp|P12996|BIOB_ECOLI	Biotin synthase OS=Escherichia coli (strain K12) GN=bioB PE=1 SV=2	1	0.848111	1.14214	1.18171	1.20026	1.01938	1.36259	1.96161	0.031622	0.0395697	0.0260283	0.157812	0.0498902	0.0511716	0.0737267	0.164041
sp|P12998|BIOF_ECOLI	8-amino-7-oxononanoate synthase OS=Escherichia coli (strain K12) GN=bioF PE=1 SV=1	1	0.934695	0.797467	0.698074	0.802472	0.546691	0.875999	0.946525	0.184161	0.0849716	0.105564	0.141239	0.186226	0.0869418	0.0688979	0.110787
sp|P13000|BIOD1_ECOLI	ATP-dependent dethiobiotin synthetase BioD 1 OS=Escherichia coli (strain K12) GN=bioD1 PE=1 SV=3	1	0.876374	0.805442	0.713675	0.831926	0.54599	0.923341	0.867772	0.196951	0.120531	0.0523754	0.107638	0.0712684	0.0697212	0.119474	0.0395071
sp|P13009|METH_ECOLI	Methionine synthase OS=Escherichia coli (strain K12) GN=metH PE=1 SV=5	1	1.19992	1.05752	0.87051	1.26476	0.760856	1.46335	0.71991	0.059168	0.0597681	0.074414	0.0869108	0.0331839	0.0418436	0.0239025	0.0147406
sp|P13024|FDHE_ECOLI	Protein FdhE OS=Escherichia coli (strain K12) GN=fdhE PE=1 SV=2	1	1.01997	1.01804	0.978668	0.986826	0.946854	1.02948	1.04661	0.0318276	0.0690032	0.0217664	0.04913	0.012874	0.0332695	0.0186352	0.0241217
sp|P13029|KATG_ECOLI	Catalase-peroxidase OS=Escherichia coli (strain K12) GN=katG PE=1 SV=2	1	0.930853	0.963476	0.995072	1.05985	1.08203	1.42016	1.42299	0.038536	0.0882945	0.0816135	0.0497462	0.0344055	0.0604581	0.169343	0.178333
sp|P13445|RPOS_ECOLI	RNA polymerase sigma factor RpoS OS=Escherichia coli (strain K12) GN=rpoS PE=1 SV=3	1	1.1022	1.24161	1.27541	0.798487	1.33796	0.694079	3.37836	0.0134674	0.114413	0.0943653	0.12453	0.0519051	0.0931073	0.0533584	0.377749
sp|P13482|TREA_ECOLI	Periplasmic trehalase OS=Escherichia coli (strain K12) GN=treA PE=1 SV=1	1	0.908935	0.84703	0.82345	0.787152	0.90802	0.459058	0.903938	0.0123285	0.0144695	0.0978916	0.0213138	0.0459242	0.0167404	0.0308851	0.0831492
sp|P13669|MNGR_ECOLI	Mannosyl-D-glycerate transport/metabolism system repressor MngR OS=Escherichia coli (strain K12) GN=mngR PE=1 SV=1	1	1.01934	0.991197	1.14227	1.18402	1.21084	1.16584	1.37467	0.053749	0.211972	0.0452059	0.0494294	0.181108	0.224299	0.125198	0.346357
sp|P13857|RIML_ECOLI	Ribosomal-protein-serine acetyltransferase OS=Escherichia coli (strain K12) GN=rimL PE=1 SV=1	1	0.78568	0.709577	0.906002	0.696447	0.696314	1.25887	0.487283	0.0954296	0.0288687	0.0161626	0.0945369	0.108647	0.0437633	0.184612	0.174664
sp|P14081|SELB_ECOLI	Selenocysteine-specific elongation factor OS=Escherichia coli (strain K12) GN=selB PE=1 SV=3	1	1.00518	0.901805	0.958341	0.960722	0.943024	0.89222	0.767442	0.0768337	0.0361108	0.0471417	0.0494376	0.0287429	0.0176511	0.0655619	0.0426864
sp|P14900|MURD_ECOLI	UDP-N-acetylmuramoylalanine--D-glutamate ligase OS=Escherichia coli (strain K12) GN=murD PE=1 SV=3	1	0.970498	0.840617	0.900394	0.916899	0.894302	1.00558	0.687758	0.00757245	0.00820397	0.0174504	0.0461224	0.00370781	0.0356743	0.0637652	0.00940196
sp|P15034|AMPP_ECOLI	Xaa-Pro aminopeptidase OS=Escherichia coli (strain K12) GN=pepP PE=1 SV=2	1	0.995299	0.927868	1.05524	0.972924	1.03895	0.891979	0.879205	0.0672049	0.0527119	0.0579791	0.0259175	0.0470237	0.0894682	0.0705822	0.068456
sp|P15038|HELD_ECOLI	Helicase IV OS=Escherichia coli (strain K12) GN=helD PE=1 SV=2	1	1.25287	1.23004	1.10474	1.25122	0.804137	1.31987	0.697188	0.0503431	0.196854	0.0934776	0.0420288	0.0940377	0.0956274	0.0777142	0.0726369
sp|P15042|DNLJ_ECOLI	DNA ligase OS=Escherichia coli (strain K12) GN=ligA PE=1 SV=2	1	1.02573	1.13904	1.1864	1.13232	1.86775	1.10512	1.73187	0.0993509	0.0397496	0.0126652	0.048421	0.0230218	0.144426	0.018041	0.028176
sp|P15067|GLGX_ECOLI	Glycogen debranching enzyme OS=Escherichia coli (strain K12) GN=glgX PE=1 SV=3	1	1.20065	1.02555	0.976969	1.03376	0.767176	0.788393	0.623791	0.0457557	0.0657	0.0412046	0.0922423	0.0319692	0.0396967	0.111423	0.082771
sp|P15082|SRLR_ECOLI	Glucitol operon repressor OS=Escherichia coli (strain K12) GN=srlR PE=2 SV=1	1	1.46081	1.06237	1.32542	1.26037	1.24397	1.07206	1.40318	0.147924	0.0860872	0.467686	0.222611	0.0714323	0.200256	0.244606	0.170912
sp|P15254|PUR4_ECOLI	Phosphoribosylformylglycinamidine synthase OS=Escherichia coli (strain K12) GN=purL PE=1 SV=3	1	1.07254	1.04663	1.07689	1.13232	1.05859	1.21884	0.866551	0.0405781	0.0777786	0.0186669	0.0454278	0.00485653	0.0159523	0.0170321	0.113116
sp|P15288|PEPD_ECOLI	Cytosol non-specific dipeptidase OS=Escherichia coli (strain K12) GN=pepD PE=1 SV=3	1	0.962334	1.02198	1.01004	1.00903	1.03078	0.958144	1.06583	0.0215782	0.0402648	0.0092543	0.0222928	0.0376842	0.0325421	0.0526315	0.143622
sp|P15373|PRLF_ECOLI	Antitoxin PrlF OS=Escherichia coli (strain K12) GN=prlF PE=1 SV=1	1	1.03693	0.915248	0.921817	1.00773	0.886768	0.853142	0.735998	0.0215089	0.126131	0.0571271	0.0338028	0.115823	0.0232298	0.0182709	0.0201171
sp|P15639|PUR9_ECOLI	Bifunctional purine biosynthesis protein PurH OS=Escherichia coli (strain K12) GN=purH PE=1 SV=1	1	1.02197	1.0279	0.961707	1.12646	0.857781	1.10285	0.735516	0.0308345	0.0825879	0.0546346	0.0462161	0.0886782	0.0588932	0.0258735	0.0253131
sp|P15640|PUR2_ECOLI	Phosphoribosylamine--glycine ligase OS=Escherichia coli (strain K12) GN=purD PE=1 SV=2	1	0.934088	1.09184	1.01308	1.12845	0.957093	1.19107	1.05601	0.0286804	0.0201542	0.026366	0.0553477	0.0412968	0.0346859	0.0354796	0.0180698
sp|P15723|DGTP_ECOLI	Deoxyguanosinetriphosphate triphosphohydrolase OS=Escherichia coli (strain K12) GN=dgt PE=1 SV=4	1	0.96785	0.774364	0.828548	0.893944	1.19109	0.620214	0.358345	0.0145009	0.0461813	0.0756176	0.0986212	0.0946834	0.237178	0.0411112	0.0236976
sp|P15770|AROE_ECOLI	Shikimate dehydrogenase (NADP(+)) OS=Escherichia coli (strain K12) GN=aroE PE=1 SV=1	1	0.895632	0.77115	0.543022	0.883209	0.417125	1.94776	0.479189	0.343262	0.235256	0.28565	0.32858	0.277448	0.174745	0.864375	0.202798
sp|P15993|AROP_ECOLI	Aromatic amino acid transport protein AroP OS=Escherichia coli (strain K12) GN=aroP PE=1 SV=3	1	10.0166	1.40643	1.36345	95.9433	1.08961	12.7099	1.04361	0.0544382	12.9136	0.694554	0.4354	69.7942	0.120919	8.4531	0.310508
sp|P16095|SDHL_ECOLI	L-serine dehydratase 1 OS=Escherichia coli (strain K12) GN=sdaA PE=1 SV=3	1	1.01524	0.994839	1.16224	0.987402	1.45394	1.03448	1.40067	0.014898	0.172336	0.0745236	0.0789258	0.0116655	0.114283	0.103416	0.381502
sp|P16384|MIAA_ECOLI	tRNA dimethylallyltransferase OS=Escherichia coli (strain K12) GN=miaA PE=1 SV=2	1	1.00549	1.05706	1.03969	0.921791	1.00075	0.895953	1.03048	0.0345751	0.101571	0.0774446	0.0642194	0.0656438	0.0550274	0.0554435	0.191855
sp|P16431|HYCE_ECOLI	Formate hydrogenlyase subunit 5 OS=Escherichia coli (strain K12) GN=hycE PE=1 SV=1	1	1.07954	0.740162	0.80147	0.770359	0.753652	0.196957	0.179806	0.0611696	0.0540336	0.0319861	0.0258992	0.0114037	0.0118549	0.0427856	0.00308655
sp|P16432|HYCF_ECOLI	Formate hydrogenlyase subunit 6 OS=Escherichia coli (strain K12) GN=hycF PE=3 SV=1	1	0.892105	0.670868	0.721958	0.683689	0.715771	0.143075	0.114045	0.0254054	0.0463709	0.0169779	0.0091821	0.0393487	0.0203744	0.0150642	0.015916
sp|P16433|HYCG_ECOLI	Formate hydrogenlyase subunit 7 OS=Escherichia coli (strain K12) GN=hycG PE=1 SV=2	1	0.997928	0.822497	0.875261	0.831454	0.8441	0.1496	0.181684	0.0923603	0.0479923	0.0119891	0.0406165	0.0130312	0.0553423	0.0098817	0.0756709
sp|P16456|SELD_ECOLI	Selenide, water dikinase OS=Escherichia coli (strain K12) GN=selD PE=1 SV=1	1	1.01284	0.956552	0.999829	0.928017	1.01541	0.815035	0.951563	0.0120656	0.0570577	0.00910083	0.0171568	0.0170332	0.0355064	0.0365639	0.0154524
sp|P16659|SYP_ECOLI	Proline--tRNA ligase OS=Escherichia coli (strain K12) GN=proS PE=1 SV=4	1	1.00802	0.992236	0.971214	1.01409	0.926386	1.02086	0.894355	0.0254324	0.00637954	0.0140701	0.0141695	0.00597149	0.0334866	0.0157636	0.0588138
sp|P16676|CYSA_ECOLI	Sulfate/thiosulfate import ATP-binding protein CysA OS=Escherichia coli (strain K12) GN=cysA PE=3 SV=2	1	0.994239	1.06318	1.01921	1.12053	0.898275	1.42903	0.931389	0.0178896	0.0370795	0.0196279	0.0250882	0.0317128	0.0292103	0.0178022	0.0308254
sp|P16700|CYSP_ECOLI	Thiosulfate-binding protein OS=Escherichia coli (strain K12) GN=cysP PE=1 SV=1	1	0.952407	1.04746	0.98222	0.996442	1.06187	1.05836	1.04801	0.0151872	0.0412159	0.129151	0.125115	0.0206863	0.0488199	0.058456	0.0343482
sp|P16703|CYSM_ECOLI	Cysteine synthase B OS=Escherichia coli (strain K12) GN=cysM PE=1 SV=1	1	0.903868	0.897039	0.910855	1.01136	0.882063	1.09067	0.701986	0.0154214	0.0379691	0.0369725	0.0315977	0.0536175	0.0151025	0.0046723	0.0277034
sp|P16926|MREC_ECOLI	Cell shape-determining protein MreC OS=Escherichia coli (strain K12) GN=mreC PE=1 SV=1	1	1.02924	0.980949	0.885469	1.09665	0.762756	1.09614	0.712446	0.0513196	0.119239	0.0836457	0.00811919	0.0556268	0.0627353	0.0439212	0.0904179
sp|P17115|GUTQ_ECOLI	Arabinose 5-phosphate isomerase GutQ OS=Escherichia coli (strain K12) GN=gutQ PE=1 SV=3	1	1.07776	1.05008	0.994524	1.06004	0.933136	0.991746	0.960076	0.0786689	0.132649	0.0449427	0.0475534	0.0343566	0.0391316	0.0196137	0.0484373
sp|P17117|NFSA_ECOLI	Oxygen-insensitive NADPH nitroreductase OS=Escherichia coli (strain K12) GN=nfsA PE=1 SV=2	1	0.963984	1.04002	0.99864	1.12063	1.03353	0.932386	1.05579	0.00363867	0.0404628	0.0258319	0.0441432	0.016024	0.0414119	0.0268508	0.0524723
sp|P17169|GLMS_ECOLI	Glutamine--fructose-6-phosphate aminotransferase [isomerizing] OS=Escherichia coli (strain K12) GN=glmS PE=1 SV=4	1	1.22735	1.05624	0.985014	1.12377	0.884121	0.95964	0.900919	0.0433813	0.111673	0.0436522	0.0669096	0.0222056	0.0477022	0.0334994	0.0207777
sp|P17315|CIRA_ECOLI	Colicin I receptor OS=Escherichia coli (strain K12) GN=cirA PE=1 SV=2	1	1.03045	1.3097	1.06293	1.66404	2.01288	1.69203	3.7535	0.0907189	0.0329336	0.100729	0.06766	0.0922747	0.0935084	0.12532	0.061062
sp|P17443|MURG_ECOLI	UDP-N-acetylglucosamine--N-acetylmuramyl-(pentapeptide) pyrophosphoryl-undecaprenol N-acetylglucosamine transferase OS=Escherichia coli (strain K12) GN=murG PE=1 SV=3	1	1.0452	1.04054	0.957461	1.0121	0.795052	1.03543	0.679723	0.0291407	0.0551095	0.0372237	0.0659436	0.0342592	0.0645038	0.00674813	0.0145674
sp|P17846|CYSI_ECOLI	Sulfite reductase [NADPH] hemoprotein beta-component OS=Escherichia coli (strain K12) GN=cysI PE=1 SV=4	1	0.97001	0.98157	0.865005	0.951617	0.731867	0.939698	0.744177	0.0235017	0.0685344	0.0246924	0.0277444	0.0597329	0.00809932	0.0445729	0.0402397
sp|P17854|CYSH_ECOLI	Phosphoadenosine phosphosulfate reductase OS=Escherichia coli (strain K12) GN=cysH PE=1 SV=3	1	0.925052	0.976376	0.953288	0.982537	0.828033	1.0062	0.752139	0.0147983	0.0220122	0.0318427	0.0225336	0.0233813	0.0076604	0.0130449	0.0501154
sp|P17952|MURC_ECOLI	UDP-N-acetylmuramate--L-alanine ligase OS=Escherichia coli (strain K12) GN=murC PE=1 SV=2	1	1.0126	0.941645	0.940915	0.991442	0.820714	1.13291	0.695271	0.0430948	0.0353921	0.012886	0.0512059	0.0135566	0.0539092	0.00980261	0.018289
sp|P17993|UBIG_ECOLI	Ubiquinone biosynthesis O-methyltransferase OS=Escherichia coli (strain K12) GN=ubiG PE=1 SV=1	1	0.894862	1.0557	0.990353	1.07056	0.99421	1.08176	1.09898	0.0416741	0.0163538	0.0644106	0.038932	0.0258621	0.0398191	0.038589	0.0591178
sp|P18133|PNCB_ECOLI	Nicotinate phosphoribosyltransferase OS=Escherichia coli (strain K12) GN=pncB PE=1 SV=3	1	1.01949	1.01913	1.02328	1.06648	0.935926	1.01643	0.908437	0.0264784	0.0236181	0.00740807	0.0456795	0.0203064	0.0156128	0.0411707	0.064617
sp|P18196|MINC_ECOLI	Septum site-determining protein MinC OS=Escherichia coli (strain K12) GN=minC PE=1 SV=1	1	1.02412	0.971655	0.99739	1.0134	0.91827	0.834418	0.917115	0.0295226	0.0370936	0.0276614	0.0413106	0.0539021	0.0338382	0.0403263	0.019242
sp|P18335|ARGD_ECOLI	Acetylornithine/succinyldiaminopimelate aminotransferase OS=Escherichia coli (strain K12) GN=argD PE=1 SV=4	1	0.987847	1.15038	0.993819	1.12179	0.928061	1.59279	1.34621	0.0313776	0.0434331	0.0500139	0.0431521	0.0196951	0.0272882	0.0214213	0.127791
sp|P18392|RSTB_ECOLI	Sensor protein RstB OS=Escherichia coli (strain K12) GN=rstB PE=1 SV=2	1	0.839277	1.02653	1.17036	0.949525	1.07902	1.18196	0.88325	0.0929229	0.0828388	0.0080766	0.0376004	0.0501231	0.0954684	0.0204967	0.0609066
sp|P18775|DMSA_ECOLI	Dimethyl sulfoxide reductase DmsA OS=Escherichia coli (strain K12) GN=dmsA PE=1 SV=2	1	1.04833	0.939833	1.015	1.03682	1.0285	0.910084	0.840212	0.04608	0.0925755	0.0349825	0.0428607	0.00448901	0.0062401	0.0166552	0.0344213
sp|P18776|DMSB_ECOLI	Anaerobic dimethyl sulfoxide reductase chain B OS=Escherichia coli (strain K12) GN=dmsB PE=1 SV=4	1	0.993519	1.04808	1.04426	1.10793	1.16043	1.1179	1.23249	0.00554484	0.0449964	0.0131274	0.0747055	0.00911724	0.0475517	0.0194077	0.11422
sp|P18843|NADE_ECOLI	NH(3)-dependent NAD(+) synthetase OS=Escherichia coli (strain K12) GN=nadE PE=1 SV=2	1	0.939044	0.998305	0.998385	0.970586	0.973794	0.928863	0.89539	0.00517356	0.0216427	0.015274	0.0204218	0.0169668	0.0229374	0.0358895	0.0319319
sp|P18956|GGT_ECOLI	Gamma-glutamyltranspeptidase OS=Escherichia coli (strain K12) GN=ggt PE=1 SV=1	1	1.06044	1.00368	1.2303	0.939029	0.936481	0.820436	0.978356	0.0610162	0.0993928	0.0668535	0.339688	0.0438392	0.0257282	0.075545	0.0776776
sp|P19319|NARZ_ECOLI	Respiratory nitrate reductase 2 alpha chain OS=Escherichia coli (strain K12) GN=narZ PE=1 SV=5	1	1.03205	1.07988	1.1593	1.06714	1.11228	1.12773	0.906781	0.231967	0.195052	0.0641274	0.0911839	0.0266806	0.127455	0.103553	0.161915
sp|P19624|PDXA_ECOLI	4-hydroxythreonine-4-phosphate dehydrogenase OS=Escherichia coli (strain K12) GN=pdxA PE=1 SV=1	1	1.00281	1.20342	1.11272	1.32648	0.891258	1.43667	1.18844	0.105298	0.100306	0.1923	0.1261	0.171168	0.247931	0.233221	0.469145
sp|P19926|AGP_ECOLI	Glucose-1-phosphatase OS=Escherichia coli (strain K12) GN=agp PE=1 SV=1	1	1.15255	0.955088	1.2775	0.848912	1.74337	0.505759	1.14854	0.0148441	0.0896269	0.0306067	0.0323879	0.0330232	0.0234251	0.0117787	0.0547289
sp|P19932|HYAF_ECOLI	Hydrogenase-1 operon protein HyaF OS=Escherichia coli (strain K12) GN=hyaF PE=3 SV=1	1	1.11565	0.872035	0.681544	0.96771	0.66598	0.59063	0.336195	0.132521	0.112005	0.0616049	0.229813	0.156763	0.140598	0.0852301	0.0747847
sp|P19934|TOLA_ECOLI	Protein TolA OS=Escherichia coli (strain K12) GN=tolA PE=1 SV=1	1	1.0051	1.07735	1.07564	1.15833	1.04016	1.28715	1.11602	0.0601428	0.13784	0.071786	0.1103	0.0235383	0.0639127	0.0595195	0.0662176
sp|P20083|PARE_ECOLI	DNA topoisomerase 4 subunit B OS=Escherichia coli (strain K12) GN=parE PE=1 SV=3	1	0.935977	0.948335	0.865632	1.19323	0.787173	1.12935	0.787761	0.0214285	0.0801246	0.144017	0.0742896	0.0758395	0.0633629	0.0443353	0.108546
sp|P20099|BISC_ECOLI	Biotin sulfoxide reductase OS=Escherichia coli (strain K12) GN=bisC PE=1 SV=3	1	0.969336	0.87645	0.893873	1.01738	0.637056	0.866485	0.513892	0.0698055	0.0295385	0.0521808	0.119563	0.0713963	0.0173366	0.0948985	0.0241633
sp|P20605|FIC_ECOLI	Probable adenosine monophosphate-protein transferase fic OS=Escherichia coli (strain K12) GN=fic PE=1 SV=1	1	0.865522	0.829695	0.954539	0.690816	1.1465	0.331014	0.815218	0.0647757	0.133235	0.0321293	0.0934233	0.0456226	0.0761856	0.0139448	0.114346
sp|P20966|PTFBC_ECOLI	PTS system fructose-specific EIIBC component OS=Escherichia coli (strain K12) GN=fruA PE=3 SV=1	1	1.14799	1.14979	1.37572	1.22331	1.63332	1.32296	1.12709	0.0574047	0.0941777	0.05089	0.19365	0.0638997	0.111295	0.0206922	0.0877592
sp|P21156|CYSD_ECOLI	Sulfate adenylyltransferase subunit 2 OS=Escherichia coli (strain K12) GN=cysD PE=1 SV=3	1	0.899335	0.993363	0.939539	0.982327	0.659207	1.14883	0.891089	0.0477914	0.0603052	0.0797933	0.0735488	0.058162	0.0366535	0.0601953	0.107743
sp|P21165|PEPQ_ECOLI	Xaa-Pro dipeptidase OS=Escherichia coli (strain K12) GN=pepQ PE=1 SV=2	1	0.980405	1.02052	1.05104	1.10388	1.02361	1.2471	1.05115	0.00596946	0.031335	0.0228112	0.0136478	0.0222087	0.0185806	0.0127579	0.0499139
sp|P21170|SPEA_ECOLI	Biosynthetic arginine decarboxylase OS=Escherichia coli (strain K12) GN=speA PE=1 SV=2	1	1.04992	1.03804	1.021	1.03683	0.972532	0.987812	0.940856	0.0706336	0.0424093	0.0275217	0.0764734	0.028221	0.0341939	0.027225	0.0217385
sp|P21179|CATE_ECOLI	Catalase HPII OS=Escherichia coli (strain K12) GN=katE PE=1 SV=1	1	0.949368	0.84384	0.861242	0.762109	0.795641	0.389364	0.604515	0.0524259	0.0657176	0.0826631	0.0438626	0.0164076	0.0223104	0.0240634	0.00829277
sp|P21338|RNI_ECOLI	Ribonuclease I OS=Escherichia coli (strain K12) GN=rna PE=1 SV=1	1	1.06815	0.987035	1.02938	0.879543	1.00734	0.903632	0.888181	0.0638351	0.0591303	0.0459809	0.0909374	0.0358188	0.0497314	0.0777426	0.0319625
sp|P21362|YCIF_ECOLI	Protein YciF OS=Escherichia coli (strain K12) GN=yciF PE=1 SV=1	1	1.0613	0.914867	1.02317	0.765659	1.01144	0.704915	0.868074	0.0778378	0.147325	0.0562608	0.0742335	0.0817284	0.0787298	0.00810364	0.0399586
sp|P21367|YCAC_ECOLI	Uncharacterized protein YcaC OS=Escherichia coli (strain K12) GN=ycaC PE=1 SV=1	1	1.06931	0.890482	0.862944	0.630299	0.90247	0.112273	0.797719	0.0393747	0.103088	0.0928304	0.0438247	0.0347268	0.0500267	0.0070109	0.0360723
sp|P21369|PNCA_ECOLI	Pyrazinamidase/nicotinamidase OS=Escherichia coli (strain K12) GN=pncA PE=3 SV=1	1	0.975398	1.13742	1.03582	1.041	1.14727	0.878375	1.16213	0.0753292	0.0167781	0.0828341	0.0194664	0.0453669	0.0633993	0.0373299	0.0476814
sp|P21499|RNR_ECOLI	Ribonuclease R OS=Escherichia coli (strain K12) GN=rnr PE=1 SV=2	1	1.18683	1.01682	1.10782	0.980291	0.991314	0.853724	0.864894	0.0551175	0.0589252	0.0633229	0.0759082	0.0265801	0.0604469	0.072219	0.013227
sp|P21507|SRMB_ECOLI	ATP-dependent RNA helicase SrmB OS=Escherichia coli (strain K12) GN=srmB PE=1 SV=1	1	0.951953	0.942787	0.974635	0.98323	0.851669	0.938355	0.795996	0.0317355	0.00677216	0.013956	0.0405914	0.0340406	0.0260163	0.00748725	0.0349146
sp|P21513|RNE_ECOLI	Ribonuclease E OS=Escherichia coli (strain K12) GN=rne PE=1 SV=6	1	1.0069	0.977846	0.966538	1.01212	1.08977	0.97432	1.07808	0.0322246	0.0329967	0.0196007	0.0532411	0.0168192	0.00625501	0.0167315	0.0336947
sp|P21645|LPXD_ECOLI	UDP-3-O-(3-hydroxymyristoyl)glucosamine N-acyltransferase OS=Escherichia coli (strain K12) GN=lpxD PE=1 SV=2	1	1.01022	0.967695	0.905611	1.16184	0.684458	1.07296	0.643754	0.0526266	0.0893601	0.137399	0.0609122	0.0500264	0.0709748	0.0844395	0.0728707
sp|P21829|YBHA_ECOLI	Pyridoxal phosphate phosphatase YbhA OS=Escherichia coli (strain K12) GN=ybhA PE=1 SV=3	1	1.07221	1.16146	1.06466	0.970277	1.01901	0.536731	1.28265	0.117588	0.023144	0.0745451	0.0902896	0.00644793	0.0834545	0.0421915	0.149373
sp|P21866|KDPE_ECOLI	KDP operon transcriptional regulatory protein KdpE OS=Escherichia coli (strain K12) GN=kdpE PE=1 SV=3	1	1.30572	1.09531	0.911484	0.784209	1.11185	0.894583	0.845405	0.342994	0.452304	0.272643	0.249884	0.265238	0.31925	0.0436251	0.166285
sp|P21888|SYC_ECOLI	Cysteine--tRNA ligase OS=Escherichia coli (strain K12) GN=cysS PE=1 SV=2	1	0.913124	0.836112	0.775673	0.75901	0.740695	0.719664	0.465791	0.042606	0.0604684	0.111375	0.132022	0.129928	0.0979761	0.05769	0.0577793
sp|P21889|SYD_ECOLI	Aspartate--tRNA ligase OS=Escherichia coli (strain K12) GN=aspS PE=1 SV=1	1	1.21498	1.02825	1.07638	1.11673	0.955452	1.23984	0.884121	0.0639438	0.0352387	0.00747023	0.0416146	0.0213047	0.0271546	0.0392459	0.0100612
sp|P21893|RECJ_ECOLI	Single-stranded-DNA-specific exonuclease RecJ OS=Escherichia coli (strain K12) GN=recJ PE=1 SV=2	1	0.883535	1.11752	1.03747	1.0009	0.885101	1.05154	1.03514	0.0563698	0.146053	0.024965	0.0227337	0.0461176	0.0346474	0.0437801	0.0393343
sp|P22106|ASNB_ECOLI	Asparagine synthetase B [glutamine-hydrolyzing] OS=Escherichia coli (strain K12) GN=asnB PE=1 SV=3	1	1.03683	0.929407	0.904608	0.934115	0.783364	0.835954	0.706881	0.0336462	0.0290737	0.0102386	0.0377753	0.0275589	0.0363318	0.0170545	0.0397956
sp|P22186|MRAZ_ECOLI	Transcriptional regulator MraZ OS=Escherichia coli (strain K12) GN=mraZ PE=1 SV=1	1	0.964046	0.759879	0.925819	0.854085	1.02659	0.806051	0.766888	0.221637	0.136356	0.0436999	0.180496	0.0682205	0.146392	0.190205	0.205261
sp|P22188|MURE_ECOLI	UDP-N-acetylmuramoyl-L-alanyl-D-glutamate--2,6-diaminopimelate ligase OS=Escherichia coli (strain K12) GN=murE PE=1 SV=2	1	0.959193	0.91811	0.907648	0.964442	0.747565	0.956233	0.622129	0.0125081	0.0235326	0.0440241	0.0443946	0.029402	0.024864	0.0202041	0.0242848
sp|P22255|CYSQ_ECOLI	3'(2'),5'-bisphosphate nucleotidase CysQ OS=Escherichia coli (strain K12) GN=cysQ PE=1 SV=2	1	0.973811	1.05429	0.982173	0.887187	1.09444	0.537183	0.969986	0.0584694	0.0741685	0.00727223	0.0783449	0.0107192	0.0639927	0.015752	0.0436158
sp|P22256|GABT_ECOLI	4-aminobutyrate aminotransferase GabT OS=Escherichia coli (strain K12) GN=gabT PE=1 SV=1	1	0.956709	0.811663	0.82018	0.777819	0.691659	0.484524	0.559101	0.0142298	0.0464046	0.0141544	0.0290466	0.0263674	0.0208292	0.0328945	0.0651561
sp|P22333|ADD_ECOLI	Adenosine deaminase OS=Escherichia coli (strain K12) GN=add PE=3 SV=2	1	1.06572	1.14817	1.15479	1.14266	1.17657	1.51539	1.28317	0.021229	0.0794728	0.0546242	0.0458065	0.0751602	0.0528916	0.0280109	0.0808025
sp|P22523|MUKB_ECOLI	Chromosome partition protein MukB OS=Escherichia coli (strain K12) GN=mukB PE=1 SV=2	1	1.10031	0.996533	1.00638	1.14883	0.849455	1.03825	0.767663	0.050309	0.0535072	0.0526239	0.0787425	0.0338389	0.00753494	0.0117346	0.0436693
sp|P22524|MUKE_ECOLI	Chromosome partition protein MukE OS=Escherichia coli (strain K12) GN=mukE PE=1 SV=5	1	1.09462	0.973838	0.98846	1.04485	0.90098	0.908006	0.714445	0.111788	0.330558	0.11839	0.172089	0.0990435	0.0222098	0.0330764	0.237105
sp|P22634|MURI_ECOLI	Glutamate racemase OS=Escherichia coli (strain K12) GN=murI PE=1 SV=2	1	1.05279	0.980796	1.0739	1.02833	0.972738	1.00529	0.816529	0.0839751	0.094535	0.0452389	0.0365401	0.0798842	0.020808	0.0691099	0.191227
sp|P22731|LIVF_ECOLI	High-affinity branched-chain amino acid transport ATP-binding protein LivF OS=Escherichia coli (strain K12) GN=livF PE=1 SV=2	1	0.967566	0.91539	1.03303	1.02692	0.776513	0.975811	0.788119	0.0629095	0.0471971	0.0438199	0.0450116	0.0644672	0.0509966	0.0109724	0.0768528
sp|P22939|ISPA_ECOLI	Farnesyl diphosphate synthase OS=Escherichia coli (strain K12) GN=ispA PE=1 SV=1	1	1.33463	1.07184	1.03429	1.14996	0.967599	1.21394	0.908132	0.019365	0.188324	0.0137228	0.0959219	0.0197088	0.0078735	0.0671873	0.0206451
sp|P23003|TRMA_ECOLI	tRNA/tmRNA (uracil-C(5))-methyltransferase OS=Escherichia coli (strain K12) GN=trmA PE=1 SV=1	1	0.885209	1.00673	0.930845	0.985887	0.945727	0.819046	1.04688	0.0319535	0.0295728	0.0340019	0.0469765	0.0402968	0.0454338	0.01706	0.08215
sp|P23305|YIGA_ECOLI	Uncharacterized protein YigA OS=Escherichia coli (strain K12) GN=yigA PE=4 SV=1	1	1.06015	0.98243	0.872829	1.15041	0.855686	1.04956	1.04172	0.0405756	0.0472461	0.207625	0.21639	0.0639299	0.0631552	0.072604	0.052109
sp|P23331|KITH_ECOLI	Thymidine kinase OS=Escherichia coli (strain K12) GN=tdk PE=3 SV=1	1	1.0248	1.12222	1.10046	1.21128	1.00803	1.53373	1.47653	0.0276561	0.0507165	0.0421365	0.0213121	0.0331163	0.0320095	0.0443099	0.0849203
sp|P23367|MUTL_ECOLI	DNA mismatch repair protein MutL OS=Escherichia coli (strain K12) GN=mutL PE=1 SV=2	1	1.03352	0.842992	0.864556	0.844629	0.659743	0.834425	0.466883	0.0106298	0.0193073	0.0804039	0.138463	0.056288	0.131376	0.0448567	0.0541476
sp|P23721|SERC_ECOLI	Phosphoserine aminotransferase OS=Escherichia coli (strain K12) GN=serC PE=1 SV=4	1	0.99991	0.984639	0.96195	0.983024	0.801806	0.862657	0.734126	0.00741484	0.0321142	0.0263314	0.0306758	0.00992543	0.0297049	0.0161447	0.0789944
sp|P23827|ECOT_ECOLI	Ecotin OS=Escherichia coli (strain K12) GN=eco PE=1 SV=1	1	0.941303	1.05555	1.05981	0.996094	1.33259	1.19661	1.91	0.0263511	0.0191106	0.0450135	0.0361452	0.00263977	0.0503695	0.0182419	0.113401
sp|P23830|PSS_ECOLI	CDP-diacylglycerol--serine O-phosphatidyltransferase OS=Escherichia coli (strain K12) GN=pssA PE=1 SV=2	1	0.884256	0.975053	1.04464	1.09815	0.871645	4.81406	1.08174	0.0833309	0.0516636	0.030181	0.00962	0.012156	0.0346658	0.144106	0.103478
sp|P23836|PHOP_ECOLI	Transcriptional regulatory protein PhoP OS=Escherichia coli (strain K12) GN=phoP PE=1 SV=1	1	1.0113	1.026	1.12927	1.0813	1.20831	1.39756	1.53252	0.0148329	0.127553	0.0754356	0.0800122	0.102229	0.0676704	0.0679903	0.203939
sp|P23837|PHOQ_ECOLI	Sensor protein PhoQ OS=Escherichia coli (strain K12) GN=phoQ PE=1 SV=1	1	1.15884	1.08666	1.26908	1.30179	0.969386	1.70389	0.996017	0.0435561	0.067364	0.113913	0.2584	0.0267077	0.0671529	0.0564839	0.251954
sp|P23839|YICC_ECOLI	UPF0701 protein YicC OS=Escherichia coli (strain K12) GN=yicC PE=1 SV=2	1	0.92725	0.965155	0.914728	1.00475	0.901742	0.816065	0.680614	0.12037	0.0744181	0.0520258	0.0514505	0.0222156	0.0481337	0.0397311	0.132643
sp|P23843|OPPA_ECOLI	Periplasmic oligopeptide-binding protein OS=Escherichia coli (strain K12) GN=oppA PE=1 SV=2	1	1.00014	0.952019	0.975415	0.883355	1.00805	0.677588	1.16159	0.00904601	0.0485562	0.0600563	0.00954843	0.0333858	0.026965	0.0174506	0.0646651
sp|P23845|CYSN_ECOLI	Sulfate adenylyltransferase subunit 1 OS=Escherichia coli (strain K12) GN=cysN PE=1 SV=1	1	1.13634	1.09142	1.02589	1.15725	0.918564	1.36727	1.00844	0.0288532	0.0506163	0.0154808	0.035107	0.0294124	0.0299636	0.0240018	0.0485849
sp|P23847|DPPA_ECOLI	Periplasmic dipeptide transport protein OS=Escherichia coli (strain K12) GN=dppA PE=1 SV=1	1	0.978155	1.08794	1.08918	1.11117	1.04629	1.17397	1.25247	0.0173687	0.0577642	0.0489889	0.0165926	0.0118813	0.0281265	0.0409437	0.115701
sp|P23857|PSPE_ECOLI	Thiosulfate sulfurtransferase PspE OS=Escherichia coli (strain K12) GN=pspE PE=1 SV=1	1	0.893475	2.24815	2.35494	1.32926	3.93084	1.11482	3.62233	0.0631715	0.0641798	0.212924	0.202635	0.130201	0.253115	0.0761418	0.393221
sp|P23862|PRIC_ECOLI	Primosomal replication protein N'' OS=Escherichia coli (strain K12) GN=priC PE=1 SV=3	1	1.15779	1.10066	1.00425	1.08458	0.878453	1.25111	0.902882	0.110725	0.220905	0.0888073	0.0392255	0.0517406	0.021683	0.0434261	0.0715069
sp|P23865|PRC_ECOLI	Tail-specific protease OS=Escherichia coli (strain K12) GN=prc PE=1 SV=2	1	1.06578	0.874792	0.973997	0.929322	0.905297	0.975652	0.705201	0.0716206	0.0604499	0.0368068	0.06058	0.0307229	0.0258871	0.0179902	0.0536477
sp|P23869|PPIB_ECOLI	Peptidyl-prolyl cis-trans isomerase B OS=Escherichia coli (strain K12) GN=ppiB PE=1 SV=2	1	0.802334	0.90519	0.91321	0.863242	0.901343	0.87112	0.932063	0.0322161	0.0626903	0.0151482	0.0692014	0.0333823	0.0206316	0.0306009	0.116033
sp|P23874|HIPA_ECOLI	Serine/threonine-protein kinase HipA OS=Escherichia coli (strain K12) GN=hipA PE=1 SV=2	1	1.8341	1.22569	0.665683	4.68632	0.509415	2.10473	0.505513	0.563252	1.42535	0.955962	0.272147	2.93561	0.154327	1.18954	0.40822
sp|P23882|FMT_ECOLI	Methionyl-tRNA formyltransferase OS=Escherichia coli (strain K12) GN=fmt PE=1 SV=4	1	0.912046	0.982355	0.947299	0.940141	0.958892	1.07553	0.850078	0.0511191	0.0664698	0.0333785	0.058454	0.0418407	0.0474101	0.063803	0.0425376
sp|P23893|GSA_ECOLI	Glutamate-1-semialdehyde 2,1-aminomutase OS=Escherichia coli (strain K12) GN=hemL PE=1 SV=2	1	0.929598	1.04208	1.12988	0.967825	1.18436	0.939382	1.48582	0.00811823	0.0218716	0.0176393	0.0325599	0.00413316	0.00982645	0.0231634	0.0829391
sp|P23894|HTPX_ECOLI	Protease HtpX OS=Escherichia coli (strain K12) GN=htpX PE=1 SV=1	1	1.06701	0.996063	0.966896	1.02907	0.864741	1.14519	0.766091	0.0544386	0.12127	0.0343429	0.0330765	0.0182941	0.0327851	0.0574072	0.0201227
sp|P23908|ARGE_ECOLI	Acetylornithine deacetylase OS=Escherichia coli (strain K12) GN=argE PE=1 SV=2	1	0.94947	0.863637	0.878331	0.930359	0.935355	1.04285	1.03465	0.0826349	0.0687397	0.0996377	0.062241	0.0410212	0.0163957	0.0242165	0.171202
sp|P23909|MUTS_ECOLI	DNA mismatch repair protein MutS OS=Escherichia coli (strain K12) GN=mutS PE=1 SV=1	1	1.13007	1.05484	1.21307	1.4724	1.03651	1.83409	0.979529	0.240943	0.0515645	0.126761	0.0987114	0.144849	0.0426053	0.204937	0.112814
sp|P23917|MAK_ECOLI	Fructokinase OS=Escherichia coli (strain K12) GN=mak PE=1 SV=2	1	0.957338	1.08469	0.947863	0.976488	0.980788	0.643684	0.841498	0.0991264	0.0957186	0.0860213	0.0125646	0.0656621	0.0269496	0.011449	0.0666431
sp|P24171|DCP_ECOLI	Peptidyl-dipeptidase dcp OS=Escherichia coli (strain K12) GN=dcp PE=1 SV=4	1	0.91187	1.06732	0.936135	1.06007	0.960387	1.03647	0.849692	0.0321082	0.040659	0.00347881	0.0460443	0.0357239	0.0409318	0.0350044	0.0256247
sp|P24182|ACCC_ECOLI	Biotin carboxylase OS=Escherichia coli (strain K12) GN=accC PE=1 SV=2	1	1.06405	1.09181	0.993837	1.15336	0.938059	1.25942	1.05664	0.0162743	0.0598564	0.041941	0.015218	0.00619149	0.00504376	0.0320641	0.00926859
sp|P24186|FOLD_ECOLI	Bifunctional protein FolD OS=Escherichia coli (strain K12) GN=folD PE=1 SV=4	1	1.11009	0.934031	0.994781	0.875133	0.921639	0.681784	0.813995	0.0434247	0.127731	0.0201623	0.0278657	0.00912485	0.0115105	0.0183405	0.0352209
sp|P24192|HYPD_ECOLI	Hydrogenase isoenzymes formation protein HypD OS=Escherichia coli (strain K12) GN=hypD PE=1 SV=1	1	1.12365	0.946901	0.901765	0.92525	0.835658	1.00675	0.739406	0.031734	0.102913	0.0230607	0.0253437	0.0173804	0.031204	0.00374001	0.0220448
sp|P24193|HYPE_ECOLI	Hydrogenase isoenzymes formation protein HypE OS=Escherichia coli (strain K12) GN=hypE PE=1 SV=2	1	0.971966	0.987245	1.03627	0.930361	1.14685	0.936634	0.843105	0.0201814	0.0218697	0.0313804	0.0196385	0.02252	0.0186491	0.0346776	0.0592093
sp|P24202|MRR_ECOLI	Mrr restriction system protein OS=Escherichia coli (strain K12) GN=mrr PE=1 SV=1	1	0.900251	1.09074	0.904222	1.1935	0.999217	0.41188	1.10687	0.062145	0.0699144	0.0692816	0.0672632	0.0683403	0.0501764	0.148513	0.0447409
sp|P24203|YJIA_ECOLI	Uncharacterized GTP-binding protein YjiA OS=Escherichia coli (strain K12) GN=yjiA PE=1 SV=3	1	0.896938	0.948687	0.987931	0.980438	0.9596	1.12423	1.33346	0.0366942	0.0285049	0.0832023	0.0544975	0.04885	0.0812076	0.0474808	0.0832322
sp|P24205|LPXM_ECOLI	Lipid A biosynthesis myristoyltransferase OS=Escherichia coli (strain K12) GN=lpxM PE=1 SV=1	1	1.06029	0.949364	0.926357	1.04218	0.769844	0.970508	0.768723	0.044231	0.141613	0.0487338	0.037213	0.0145002	0.0595908	0.0166712	0.0439066
sp|P24224|ACPS_ECOLI	Holo-[acyl-carrier-protein] synthase OS=Escherichia coli (strain K12) GN=acpS PE=1 SV=3	1	0.9792	1.09538	1.05272	1.14159	1.04943	1.23336	1.27816	0.0788446	0.0344832	0.0476179	0.11777	0.0419606	0.123742	0.0732677	0.126927
sp|P24228|DACB_ECOLI	D-alanyl-D-alanine carboxypeptidase DacB OS=Escherichia coli (strain K12) GN=dacB PE=1 SV=2	1	0.995143	1.06128	1.03337	1.10573	0.78311	1.64786	0.857147	0.0366863	0.0496755	0.0491446	0.014289	0.059334	0.0848034	0.0731815	0.0157123
sp|P24230|RECG_ECOLI	ATP-dependent DNA helicase RecG OS=Escherichia coli (strain K12) GN=recG PE=1 SV=1	1	1.10933	0.798247	0.827129	1.10252	0.682733	1.12995	0.656001	0.167811	0.169867	0.110788	0.0627767	0.0683763	0.0605488	0.131144	0.181407
sp|P24255|RP54_ECOLI	RNA polymerase sigma-54 factor OS=Escherichia coli (strain K12) GN=rpoN PE=1 SV=2	1	1.17554	1.00277	1.04421	1.11299	1.00354	1.16272	0.806697	0.027105	0.0634258	0.0337462	0.0225941	0.0357308	0.0174193	0.0163546	0.101726
sp|P24554|RADA_ECOLI	DNA repair protein RadA OS=Escherichia coli (strain K12) GN=radA PE=3 SV=1	1	0.963165	0.951588	0.994305	1.12949	0.715286	1.36704	1.05513	0.0216722	0.0341564	0.101634	0.0349428	0.0558798	0.0831479	0.141343	0.322888
sp|P25397|TEHB_ECOLI	Tellurite methyltransferase OS=Escherichia coli (strain K12) GN=tehB PE=1 SV=1	1	0.939086	0.998529	1.57969	1.02331	3.17833	0.996033	2.42764	0.0184416	0.0485192	0.0570589	0.126655	0.0341253	0.201053	0.0348228	1.06501
sp|P25519|HFLX_ECOLI	GTPase HflX OS=Escherichia coli (strain K12) GN=hflX PE=1 SV=3	1	0.959037	0.979913	1.05845	1.0205	1.12763	1.01409	0.982844	0.0392716	0.0789703	0.0276289	0.044484	0.0515857	0.0987883	0.0402285	0.0165518
sp|P25522|MNME_ECOLI	tRNA modification GTPase MnmE OS=Escherichia coli (strain K12) GN=mnmE PE=1 SV=3	1	1.04552	0.917829	0.969397	0.906729	0.947872	0.888059	0.801937	0.0587163	0.134293	0.0264507	0.0128546	0.0511008	0.0291629	0.0370967	0.0169154
sp|P25524|CODA_ECOLI	Cytosine deaminase OS=Escherichia coli (strain K12) GN=codA PE=1 SV=3	1	0.867754	1.03782	0.886388	0.980557	0.769921	0.749694	1.12782	0.0174769	0.0602243	0.0774737	0.0163875	0.0210324	0.0165015	0.0513775	0.0977736
sp|P25526|GABD_ECOLI	Succinate-semialdehyde dehydrogenase [NADP(+)] GabD OS=Escherichia coli (strain K12) GN=gabD PE=1 SV=1	1	0.998042	0.832352	0.819906	0.824349	0.690591	0.463311	0.605485	0.0151008	0.018236	0.0286775	0.0411868	0.0135599	0.0213862	0.0298385	0.0297052
sp|P25534|UBIH_ECOLI	2-octaprenyl-6-methoxyphenol hydroxylase OS=Escherichia coli (strain K12) GN=ubiH PE=1 SV=2	1	1.12146	1.13097	1.09431	1.10175	0.971449	1.09503	1.10376	0.0431282	0.0840135	0.059937	0.0124106	0.0501659	0.0297449	0.0276314	0.0482083
sp|P25535|UBII_ECOLI	2-octaprenylphenol hydroxylase OS=Escherichia coli (strain K12) GN=ubiI PE=1 SV=2	1	1.04504	1.01643	0.988955	1.0935	0.870538	1.01301	0.683823	0.039823	0.0673934	0.0407014	0.060042	0.0171706	0.0260772	0.0356563	0.101077
sp|P25536|YHDE_ECOLI	Maf-like protein YhdE OS=Escherichia coli (strain K12) GN=yhdE PE=1 SV=1	1	0.930767	0.901213	0.903175	1.01873	0.738348	1.20677	0.746777	0.065929	0.106913	0.0915805	0.100724	0.115596	0.025487	0.0514283	0.169595
sp|P25539|RIBD_ECOLI	Riboflavin biosynthesis protein RibD OS=Escherichia coli (strain K12) GN=ribD PE=1 SV=1	1	0.985835	0.988724	1.08683	1.03702	1.09163	1.06513	1.0341	0.0250079	0.016496	0.0144869	0.0186206	0.0289877	0.0115145	0.0188851	0.026545
sp|P25552|GPPA_ECOLI	Guanosine-5'-triphosphate,3'-diphosphate pyrophosphatase OS=Escherichia coli (strain K12) GN=gppA PE=1 SV=3	1	1.00622	1.06432	0.89702	0.930222	0.703643	0.874445	0.425969	0.176745	0.368979	0.129093	0.0561941	0.154377	0.100603	0.0464075	0.19611
sp|P25553|ALDA_ECOLI	Lactaldehyde dehydrogenase OS=Escherichia coli (strain K12) GN=aldA PE=1 SV=2	1	1.07961	1.01537	1.81473	1.10253	3.26822	1.76353	3.72186	0.0177124	0.0446619	0.0557738	0.0835323	0.0646948	0.0441152	0.169736	0.415443
sp|P25665|METE_ECOLI	5-methyltetrahydropteroyltriglutamate--homocysteine methyltransferase OS=Escherichia coli (strain K12) GN=metE PE=1 SV=6	1	0.93004	1.0439	0.835484	1.09088	0.756205	1.12041	0.884904	0.0331448	0.075133	0.00805257	0.0336589	0.016709	0.0167427	0.0345757	0.00824134
sp|P25714|YIDC_ECOLI	Membrane protein insertase YidC OS=Escherichia coli (strain K12) GN=yidC PE=1 SV=2	1	0.966528	1.0518	1.0393	1.24482	0.926306	1.28484	0.896283	0.0121386	0.0449077	0.0826977	0.094679	0.0296554	0.0343819	0.0731409	0.0316466
sp|P25737|LYSP_ECOLI	Lysine-specific permease OS=Escherichia coli (strain K12) GN=lysP PE=1 SV=5	1	0.755848	0.841373	0.846112	1.20932	0.741039	1.3271	0.535138	0.0349685	0.0762254	0.142202	0.108986	0.133256	0.070708	0.160885	0.343774
sp|P25738|MSYB_ECOLI	Acidic protein MsyB OS=Escherichia coli (strain K12) GN=msyB PE=4 SV=1	1	1.00776	0.921368	0.858871	0.794777	0.965654	0.349322	0.829765	0.0481396	0.0633998	0.0667435	0.0375941	0.111831	0.0114274	0.021675	0.00762071
sp|P25740|RFAG_ECOLI	Lipopolysaccharide core biosynthesis protein RfaG OS=Escherichia coli (strain K12) GN=rfaG PE=1 SV=1	1	0.804244	1.22209	0.935323	0.993991	0.739225	0.953392	1.60777	0.122062	0.0384707	0.265021	0.189313	0.0290181	0.0588891	0.110005	0.422207
sp|P25745|MNMA_ECOLI	tRNA-specific 2-thiouridylase MnmA OS=Escherichia coli (strain K12) GN=mnmA PE=1 SV=4	1	1.05134	1.04109	1.04875	1.08637	1.04534	1.33905	1.07981	0.0369497	0.0641487	0.0994155	0.0482276	0.070122	0.0567396	0.0261085	0.0936557
sp|P25746|HFLD_ECOLI	High frequency lysogenization protein HflD OS=Escherichia coli (strain K12) GN=hflD PE=1 SV=1	1	1.10647	1.29882	0.987611	1.21436	0.919707	1.51518	1.48086	0.0820515	0.119804	0.161791	0.124748	0.105757	0.0324291	0.149414	0.119584
sp|P25888|RHLE_ECOLI	ATP-dependent RNA helicase RhlE OS=Escherichia coli (strain K12) GN=rhlE PE=1 SV=3	1	0.880185	1.24885	1.19762	1.29993	0.840274	1.383	1.15551	0.0500332	0.0231404	0.0732921	0.148166	0.115429	0.106649	0.147421	0.0554916
sp|P25889|PREA_ECOLI	NAD-dependent dihydropyrimidine dehydrogenase subunit PreA OS=Escherichia coli (strain K12) GN=preA PE=1 SV=3	1	0.951429	0.88128	1.49206	0.847329	2.03975	0.332297	1.41045	0.181606	0.0253413	0.13659	0.0637074	0.0308524	0.162623	0.0290189	0.187224
sp|P25894|LOIP_ECOLI	Metalloprotease LoiP OS=Escherichia coli (strain K12) GN=loiP PE=1 SV=2	1	0.897955	1.04531	0.925903	0.982612	1.03862	1.1708	1.23434	0.0206901	0.0967343	0.0908756	0.103732	0.0918601	0.0415445	0.048949	0.0812733
sp|P26281|HPPK_ECOLI	2-amino-4-hydroxy-6-hydroxymethyldihydropteridine pyrophosphokinase OS=Escherichia coli (strain K12) GN=folK PE=1 SV=3	1	0.977921	1.19326	1.08552	1.16405	0.93806	1.33448	0.742291	0.0914777	0.0610382	0.0744094	0.183267	0.0571344	0.0798471	0.168051	0.522914
sp|P26365|AMIB_ECOLI	N-acetylmuramoyl-L-alanine amidase AmiB OS=Escherichia coli (strain K12) GN=amiB PE=1 SV=2	1	1.17959	0.759812	1.54189	1.03709	1.03619	0.69327	0.59666	0.0321558	0.21618	0.0197042	0.574449	0.160155	0.303504	0.110722	0.0773594
sp|P26612|AMY2_ECOLI	Cytoplasmic alpha-amylase OS=Escherichia coli (strain K12) GN=amyA PE=1 SV=3	1	1.03205	0.999734	0.626098	0.919381	0.847375	0.325124	0.782558	0.0602148	0.144056	0.099504	0.137599	0.113571	0.0949029	0.0735587	0.0208974
sp|P26646|ACUI_ECOLI	Probable acrylyl-CoA reductase AcuI OS=Escherichia coli (strain K12) GN=acuI PE=1 SV=1	1	1.02658	0.894271	0.978049	0.893482	1.02507	0.781343	0.82948	0.0181265	0.0556759	0.000884346	0.00629493	0.0261543	0.0235169	0.0206895	0.0447733
sp|P26648|FTSP_ECOLI	Cell division protein FtsP OS=Escherichia coli (strain K12) GN=ftsP PE=1 SV=2	1	1.19223	0.321011	0.669241	1.3647	1.14631	0.766793	0.977981	0.164159	0.225518	0.025632	0.565974	0.280471	0.527968	0.15255	0.0971882
sp|P27247|PLSX_ECOLI	Phosphate acyltransferase OS=Escherichia coli (strain K12) GN=plsX PE=1 SV=2	1	0.891051	0.95728	0.886486	1.00741	0.752207	1.10013	0.959466	0.0437687	0.0468167	0.11889	0.0159213	0.0396911	0.00926296	0.0533878	0.0960774
sp|P27248|GCST_ECOLI	Aminomethyltransferase OS=Escherichia coli (strain K12) GN=gcvT PE=1 SV=3	1	1.07977	1.11224	1.14403	1.1464	1.31538	1.61883	1.66179	0.0447299	0.0834337	0.0295582	0.0329165	0.0759004	0.00474504	0.0185149	0.135815
sp|P27249|GLND_ECOLI	Bifunctional uridylyltransferase/uridylyl-removing enzyme OS=Escherichia coli (strain K12) GN=glnD PE=1 SV=2	1	1.48662	1.01821	1.0495	1.07883	0.780583	1.06477	0.467277	0.0974244	0.241454	0.111982	0.135005	0.021821	0.105415	0.0249587	0.0550755
sp|P27250|AHR_ECOLI	Aldehyde reductase Ahr OS=Escherichia coli (strain K12) GN=ahr PE=1 SV=2	1	1.11314	0.84184	0.898753	0.751129	0.880205	0.420686	0.715063	0.0782766	0.0993098	0.0194529	0.0546968	0.0305813	0.0152503	0.0558619	0.00338574
sp|P27298|OPDA_ECOLI	Oligopeptidase A OS=Escherichia coli (strain K12) GN=prlC PE=3 SV=3	1	1.02426	1.05181	1.0744	0.986093	1.21372	1.1756	1.11724	0.0408386	0.0673859	0.0405388	0.0475059	0.0477222	0.0613836	0.0471508	0.143312
sp|P27303|EMRA_ECOLI	Multidrug export protein EmrA OS=Escherichia coli (strain K12) GN=emrA PE=1 SV=2	1	1.02992	1.15451	0.885146	1.1243	0.879311	1.07062	0.757922	0.100966	0.102383	0.128453	0.0170097	0.03772	0.0402389	0.0756247	0.175141
sp|P27431|ROXA_ECOLI	50S ribosomal protein L16 3-hydroxylase OS=Escherichia coli (strain K12) GN=roxA PE=1 SV=2	1	0.552913	0.575986	0.757551	0.662753	0.884781	0.500111	0.369892	0.288966	0.315449	0.385497	0.220194	0.399612	0.366833	0.354731	0.293405
sp|P27434|RODZ_ECOLI	Cytoskeleton protein RodZ OS=Escherichia coli (strain K12) GN=rodZ PE=1 SV=2	1	1.03402	0.996005	1.05463	1.00685	1.04363	1.03611	0.956045	0.0417633	0.023915	0.0104877	0.0394403	0.00752758	0.0222433	0.0130974	0.0577283
sp|P27828|WECB_ECOLI	UDP-N-acetylglucosamine 2-epimerase OS=Escherichia coli (strain K12) GN=wecB PE=1 SV=2	1	0.807118	1.00732	0.958532	0.944734	0.899879	1.04909	0.831752	0.016995	0.0554854	0.0590976	0.0190992	0.0404131	0.0194196	0.0277714	0.147245
sp|P27829|WECC_ECOLI	UDP-N-acetyl-D-mannosamine dehydrogenase OS=Escherichia coli (strain K12) GN=wecC PE=1 SV=4	1	1.13481	1.04947	0.930421	1.18513	1.06116	1.12497	0.85309	0.00821357	0.171354	0.141726	0.0481555	0.0713215	0.177875	0.130756	0.133588
sp|P27830|RMLB2_ECOLI	dTDP-glucose 4,6-dehydratase 2 OS=Escherichia coli (strain K12) GN=rffG PE=1 SV=3	1	1.26543	1.15047	1.12861	1.15092	1.0325	1.37306	1.07734	0.116171	0.129208	0.0792229	0.146228	0.0435758	0.0235724	0.110507	0.0915973
sp|P27833|WECE_ECOLI	dTDP-4-amino-4,6-dideoxygalactose transaminase OS=Escherichia coli (strain K12) GN=wecE PE=1 SV=2	1	1.11759	1.02153	0.986498	1.10402	0.871546	0.993472	0.828409	0.0585167	0.0606766	0.0516552	0.100004	0.062925	0.0439051	0.0141161	0.0326737
sp|P27838|CYAY_ECOLI	Protein CyaY OS=Escherichia coli (strain K12) GN=cyaY PE=1 SV=1	1	0.841373	1.24394	1.02541	1.18671	1.01017	0.816879	1.34167	0.152397	0.0947393	0.249903	0.273627	0.0895366	0.113916	0.0885935	0.0464884
sp|P27848|YIGL_ECOLI	Pyridoxal phosphate phosphatase YigL OS=Escherichia coli (strain K12) GN=yigL PE=1 SV=4	1	1.12033	1.16342	1.01767	1.17512	1.06787	0.987365	1.20692	0.0506794	0.100595	0.11742	0.110066	0.0384771	0.0827618	0.0390587	0.0154267
sp|P28224|MLIC_ECOLI	Membrane-bound lysozyme inhibitor of C-type lysozyme OS=Escherichia coli (strain K12) GN=mliC PE=1 SV=2	1	1.08566	0.901222	1.00404	0.664846	0.951996	0.975561	1.03804	0.21602	0.07047	0.10288	0.174894	0.162739	0.266729	0.0309086	0.187115
sp|P28248|DCD_ECOLI	Deoxycytidine triphosphate deaminase OS=Escherichia coli (strain K12) GN=dcd PE=1 SV=1	1	1.01947	0.991309	1.05572	0.97824	1.04933	0.96986	0.951178	0.0314489	0.0560981	0.0177881	0.054863	0.0249105	0.0111359	0.0030497	0.0411796
sp|P28249|ASMA_ECOLI	Protein AsmA OS=Escherichia coli (strain K12) GN=asmA PE=3 SV=2	1	1.08217	1.14382	1.09878	1.07629	1.00808	1.02119	0.955313	0.0647955	0.0741911	0.0129282	0.0515874	0.0386278	0.0195824	0.0454153	0.0853103
sp|P28304|QOR1_ECOLI	Quinone oxidoreductase 1 OS=Escherichia coli (strain K12) GN=qorA PE=1 SV=1	1	0.94591	0.838152	0.960686	0.736228	1.04843	0.369447	0.797866	0.0577532	0.0602644	0.0603763	0.0733285	0.0176319	0.0376599	0.00963269	0.0746338
sp|P28305|PABC_ECOLI	Aminodeoxychorismate lyase OS=Escherichia coli (strain K12) GN=pabC PE=1 SV=1	1	0.868894	0.746393	1.08304	0.826573	0.875923	0.381165	0.851753	0.0330617	0.0367706	0.0277197	0.0825735	0.0316316	0.0887506	0.0856408	0.155165
sp|P28629|ADIA_ECOLI	Biodegradative arginine decarboxylase OS=Escherichia coli (strain K12) GN=adiA PE=1 SV=1	1	0.972447	0.417509	0.394076	0.71916	0.297385	0.562615	0.401373	0.261055	0.204638	0.0708152	0.155396	0.106864	0.0645264	0.154877	0.0613943
sp|P28630|HOLA_ECOLI	DNA polymerase III subunit delta OS=Escherichia coli (strain K12) GN=holA PE=1 SV=1	1	1.01951	0.930536	1.00209	1.03491	0.796496	0.770521	0.55495	0.0886554	0.141293	0.0577783	0.0677937	0.111685	0.0353631	0.0958181	0.0959285
sp|P28632|HOLD_ECOLI	DNA polymerase III subunit psi OS=Escherichia coli (strain K12) GN=holD PE=1 SV=1	1	0.755905	0.958031	1.04136	0.706862	1.44857	0.579966	1.31376	0.135308	0.0912662	0.175379	0.218001	0.0800408	0.180237	0.0756402	0.304418
sp|P28634|TRMO_ECOLI	tRNA (adenine(37)-N6)-methyltransferase OS=Escherichia coli (strain K12) GN=trmO PE=1 SV=2	1	0.96848	0.990445	0.996203	0.956636	0.899756	0.635126	0.970996	0.060469	0.106493	0.0899403	0.0851013	0.043959	0.0399473	0.0787996	0.116969
sp|P28635|METQ_ECOLI	D-methionine-binding lipoprotein MetQ OS=Escherichia coli (strain K12) GN=metQ PE=1 SV=2	1	0.969639	1.06105	0.923896	1.11223	0.900893	1.40967	1.10735	0.0190627	0.0345588	0.0256893	0.0204839	0.0034002	0.0119561	0.0344637	0.057582
sp|P28861|FENR_ECOLI	Ferredoxin--NADP reductase OS=Escherichia coli (strain K12) GN=fpr PE=1 SV=4	1	1.03251	0.895432	0.9774	0.955232	1.03725	0.868417	0.780854	0.0602226	0.0391947	0.037592	0.131818	0.103286	0.0859612	0.016101	0.241026
sp|P28903|NRDD_ECOLI	Anaerobic ribonucleoside-triphosphate reductase OS=Escherichia coli (strain K12) GN=nrdD PE=1 SV=2	1	1.06482	1.12924	1.04386	1.20193	0.915789	1.44659	0.998496	0.0341286	0.0686673	0.0237869	0.0730847	0.0258819	0.0657923	0.00836313	0.0828639
sp|P28905|HOLC_ECOLI	DNA polymerase III subunit chi OS=Escherichia coli (strain K12) GN=holC PE=1 SV=1	1	1.38237	1.33826	1.06213	1.21251	2.1653	1.08928	1.28751	0.0491058	0.441862	0.196611	0.110623	0.396074	1.7078	0.216633	0.257084
sp|P29012|ALR2_ECOLI	Alanine racemase, catabolic OS=Escherichia coli (strain K12) GN=dadX PE=2 SV=2	1	1.02515	1.0821	1.11644	1.12665	1.06944	1.38247	1.19721	0.0431737	0.0527967	0.0548061	0.0940822	0.105576	0.147411	0.106931	0.244237
sp|P29131|FTSN_ECOLI	Cell division protein FtsN OS=Escherichia coli (strain K12) GN=ftsN PE=1 SV=3	1	0.965057	0.982127	0.9436	1.01012	0.856262	1.03198	0.78149	0.0494983	0.0223856	0.0551211	0.0157155	0.0275574	0.00284391	0.0146058	0.0562025
sp|P29208|MENC_ECOLI	o-succinylbenzoate synthase OS=Escherichia coli (strain K12) GN=menC PE=1 SV=2	1	0.89043	0.887564	0.986411	0.923012	0.988589	0.872896	1.10091	0.0391445	0.0283783	0.070761	0.0914052	0.0145867	0.0822945	0.0524527	0.124188
sp|P29217|YCEH_ECOLI	UPF0502 protein YceH OS=Escherichia coli (strain K12) GN=yceH PE=1 SV=3	1	1.04292	1.11474	1.08449	1.04343	1.11934	1.04378	1.23178	0.020489	0.0795157	0.0244358	0.0458702	0.0140549	0.00750407	0.0194225	0.0308184
sp|P29680|DCUP_ECOLI	Uroporphyrinogen decarboxylase OS=Escherichia coli (strain K12) GN=hemE PE=3 SV=3	1	0.987385	1.08699	1.05374	1.03902	0.974756	1.00108	1.06252	0.0456126	0.0152547	0.0323122	0.0249881	0.0183983	0.0208986	0.039348	0.0641013
sp|P29745|PEPT_ECOLI	Peptidase T OS=Escherichia coli (strain K12) GN=pepT PE=1 SV=2	1	1.03569	0.950504	1.0418	0.963056	1.09784	0.844764	0.970741	0.057672	0.0695976	0.000918705	0.0331467	0.0354005	0.0212288	0.0134253	0.0491012
sp|P30011|NADC_ECOLI	Nicotinate-nucleotide pyrophosphorylase [carboxylating] OS=Escherichia coli (strain K12) GN=nadC PE=3 SV=7	1	1.13743	0.788205	0.830471	0.666682	0.858043	0.655236	0.539301	0.0235594	0.184307	0.0597383	0.0457129	0.0809906	0.0360657	0.0326134	0.0639105
sp|P30014|RNT_ECOLI	Ribonuclease T OS=Escherichia coli (strain K12) GN=rnt PE=1 SV=1	1	1.10933	0.94479	1.17576	0.799206	0.992587	0.643041	0.589172	0.285698	0.250535	0.318163	0.396144	0.122322	0.0988146	0.175903	0.238532
sp|P30125|LEU3_ECOLI	3-isopropylmalate dehydrogenase OS=Escherichia coli (strain K12) GN=leuB PE=1 SV=3	1	1.0724	1.11366	1.01385	1.22606	0.853139	1.0209	0.954131	0.0408578	0.0356972	0.0285029	0.0110006	0.0493183	0.0275511	0.0265915	0.0640825
sp|P30126|LEUD_ECOLI	3-isopropylmalate dehydratase small subunit OS=Escherichia coli (strain K12) GN=leuD PE=1 SV=3	1	1.01324	0.962076	0.933198	1.01681	0.719661	0.787638	0.662124	0.046669	0.0376945	0.0515136	0.0561457	0.0377404	0.00477022	0.00597401	0.0836785
sp|P30130|FIMD_ECOLI	Outer membrane usher protein FimD OS=Escherichia coli (strain K12) GN=fimD PE=1 SV=2	1	1.08513	1.1154	0.525975	1.804	0.209255	2.53452	0.672337	0.100745	0.0268265	0.0924163	0.125939	0.0729591	0.0831682	0.153293	0.146387
sp|P30136|THIC_ECOLI	Phosphomethylpyrimidine synthase OS=Escherichia coli (strain K12) GN=thiC PE=1 SV=2	1	1.00825	0.910083	0.912904	1.01243	0.591393	1.34299	0.440825	0.0226081	0.0582776	0.0248192	0.0168922	0.0246977	0.0146901	0.0513645	0.018121
sp|P30137|THIE_ECOLI	Thiamine-phosphate synthase OS=Escherichia coli (strain K12) GN=thiE PE=1 SV=1	1	1.10226	1.04244	0.977676	0.980706	0.622019	0.907911	0.659319	0.159869	0.0293273	0.00679506	0.051417	0.0958519	0.0557172	0.0313798	0.0237162
sp|P30138|THIF_ECOLI	Sulfur carrier protein ThiS adenylyltransferase OS=Escherichia coli (strain K12) GN=thiF PE=1 SV=2	1	1.012	1.08374	0.919567	0.99497	0.568312	1.24159	0.528772	0.0336441	0.0790332	0.0092116	0.0439606	0.0221814	0.0258841	0.0422322	0.0252473
sp|P30139|THIG_ECOLI	Thiazole synthase OS=Escherichia coli (strain K12) GN=thiG PE=1 SV=3	1	1.00515	0.776709	0.863463	1.03118	0.729339	1.23169	0.741843	0.160623	0.116094	0.0514469	0.175687	0.125001	0.107711	0.0314326	0.134862
sp|P30177|YBIB_ECOLI	Uncharacterized protein YbiB OS=Escherichia coli (strain K12) GN=ybiB PE=1 SV=1	1	0.95813	1.01869	1.02884	1.03674	1.05424	1.03153	1.02363	0.0232441	0.037188	0.036475	0.0332624	0.0205797	0.00639586	0.0204804	0.0331015
sp|P30178|YBIC_ECOLI	Uncharacterized oxidoreductase YbiC OS=Escherichia coli (strain K12) GN=ybiC PE=1 SV=2	1	0.954308	0.967979	0.839399	1.27655	0.798552	2.54361	0.806375	0.0314006	0.0328942	0.0321134	0.0551403	0.0125197	0.0319409	0.0373584	0.148807
sp|P30749|MOAE_ECOLI	Molybdopterin synthase catalytic subunit OS=Escherichia coli (strain K12) GN=moaE PE=1 SV=3	1	0.974759	0.571535	0.777945	0.786851	1.07414	0.726389	1.0233	0.249524	0.198627	0.067143	0.278215	0.164302	0.258771	0.0322092	0.126774
sp|P30750|METN_ECOLI	Methionine import ATP-binding protein MetN OS=Escherichia coli (strain K12) GN=metN PE=1 SV=4	1	1.09051	1.02497	0.967258	1.18369	0.860153	1.70373	1.00362	0.0309825	0.0538828	0.0542035	0.0296591	0.029576	0.0164586	0.0235916	0.0868284
sp|P30850|RNB_ECOLI	Exoribonuclease 2 OS=Escherichia coli (strain K12) GN=rnb PE=1 SV=3	1	1.03222	1.1199	1.01957	1.41512	0.989262	3.0091	1.28977	0.0214711	0.0258592	0.0518974	0.0513012	0.00809153	0.0264442	0.102707	0.119195
sp|P30859|ARTI_ECOLI	Putative ABC transporter arginine-binding protein 2 OS=Escherichia coli (strain K12) GN=artI PE=1 SV=3	1	0.9889	1.17257	1.07216	0.991953	1.4359	1.19628	2.1347	0.0376713	0.047118	0.0584905	0.0702625	0.0282935	0.0698935	0.0643744	0.141901
sp|P30860|ARTJ_ECOLI	ABC transporter arginine-binding protein 1 OS=Escherichia coli (strain K12) GN=artJ PE=1 SV=2	1	0.935881	1.24369	1.06067	1.0053	1.17392	1.33288	1.64786	0.0170968	0.0230759	0.0551267	0.0704676	0.0186821	0.0264679	0.0667322	0.146462
sp|P30863|DKGB_ECOLI	2,5-diketo-D-gluconic acid reductase B OS=Escherichia coli (strain K12) GN=dkgB PE=1 SV=2	1	1.03886	1.10933	0.926371	0.807164	1.13585	0.966361	1.19224	0.0372025	0.11818	0.0922483	0.0193449	0.0274353	0.177825	0.210682	0.0767517
sp|P30864|YAFC_ECOLI	Uncharacterized HTH-type transcriptional regulator YafC OS=Escherichia coli (strain K12) GN=yafC PE=3 SV=1	1	0.905314	1.34386	1.15679	0.815489	0.91785	1.0564	0.827012	0.034064	0.0892787	0.158678	0.0656125	0.04933	0.023762	0.0847295	0.107977
sp|P30870|GLNE_ECOLI	Glutamate-ammonia-ligase adenylyltransferase OS=Escherichia coli (strain K12) GN=glnE PE=1 SV=2	1	1.14594	0.953072	1.05904	0.968168	0.874237	0.672861	0.675168	0.12422	0.0890021	0.0185629	0.06513	0.0299332	0.0183181	0.00901691	0.0404203
sp|P30871|3PASE_ECOLI	Inorganic triphosphatase OS=Escherichia coli (strain K12) GN=ygiF PE=1 SV=1	1	1.04998	0.784398	0.884595	0.776325	0.808051	0.563028	0.577147	0.0621545	0.139102	0.0317871	0.113392	0.0600612	0.0433974	0.0332422	0.0620366
sp|P30958|MFD_ECOLI	Transcription-repair-coupling factor OS=Escherichia coli (strain K12) GN=mfd PE=1 SV=2	1	1.02863	0.993684	1.01113	1.06627	0.956297	1.0144	0.706351	0.0414406	0.0431783	0.088076	0.103381	0.0582323	0.0820228	0.0420129	0.0117735
sp|P31057|PANB_ECOLI	3-methyl-2-oxobutanoate hydroxymethyltransferase OS=Escherichia coli (strain K12) GN=panB PE=1 SV=1	1	0.969214	0.976766	1.10124	0.881399	1.02914	0.686207	1.01495	0.0484042	0.0161418	0.0210197	0.00700576	0.0193482	0.028032	0.0305408	0.086067
sp|P31060|MODF_ECOLI	Putative molybdenum transport ATP-binding protein ModF OS=Escherichia coli (strain K12) GN=modF PE=3 SV=2	1	0.840806	0.900851	0.825348	0.994174	0.790688	0.924112	0.44445	0.0439034	0.055018	0.0682545	0.0869537	0.0674338	0.0249036	0.0271586	0.262565
sp|P31063|YEDD_ECOLI	Uncharacterized lipoprotein YedD OS=Escherichia coli (strain K12) GN=yedD PE=3 SV=1	1	0.937254	1.04052	1.02376	1.07443	1.10254	1.2383	1.29665	0.0296227	0.0541307	0.0642727	0.0854395	0.0152862	0.0490431	0.0409039	0.0808181
sp|P31069|KCH_ECOLI	Voltage-gated potassium channel Kch OS=Escherichia coli (strain K12) GN=kch PE=1 SV=1	1	0.951641	0.976277	0.885938	0.944087	0.949131	0.651664	0.718978	0.0781755	0.0539768	0.0313877	0.0316198	0.0435508	0.0633504	0.0585178	0.0914566
sp|P31120|GLMM_ECOLI	Phosphoglucosamine mutase OS=Escherichia coli (strain K12) GN=glmM PE=1 SV=3	1	1.02541	1.04684	0.980004	1.07486	0.881016	1.18563	0.875187	0.0242999	0.0668036	0.0481195	0.0488853	0.0267645	0.0289158	0.031925	0.0145264
sp|P31130|YDEI_ECOLI	Uncharacterized protein YdeI OS=Escherichia coli (strain K12) GN=ydeI PE=3 SV=1	1	0.855886	0.90955	0.950736	0.948617	0.959295	0.968627	0.787367	0.0490224	0.125921	0.101755	0.025084	0.0357489	0.0230598	0.0795208	0.281654
sp|P31131|YDEJ_ECOLI	Protein YdeJ OS=Escherichia coli (strain K12) GN=ydeJ PE=3 SV=1	1	0.975903	1.15742	1.09498	0.864496	1.12363	0.99699	1.32022	0.0671156	0.0218806	0.0593861	0.099507	0.0499045	0.105663	0.108268	0.0584671
sp|P31133|POTF_ECOLI	Putrescine-binding periplasmic protein OS=Escherichia coli (strain K12) GN=potF PE=1 SV=3	1	1.02741	1.08071	0.998388	1.01667	0.953721	1.08917	1.1363	0.028462	0.0108492	0.0568951	0.0589639	0.0070964	0.0354428	0.0443754	0.0823155
sp|P31142|THTM_ECOLI	3-mercaptopyruvate sulfurtransferase OS=Escherichia coli (strain K12) GN=sseA PE=1 SV=3	1	1.03244	0.989083	1.04179	0.856422	1.08611	0.623235	1.04037	0.0227277	0.0394386	0.0199352	0.0243648	0.0160864	0.0151145	0.0190151	0.0544003
sp|P31224|ACRB_ECOLI	Multidrug efflux pump subunit AcrB OS=Escherichia coli (strain K12) GN=acrB PE=1 SV=1	1	1.08113	1.10413	0.981142	1.46471	0.826618	1.23189	0.5222	0.0327105	0.0613453	0.0468975	0.221717	0.138737	0.117334	0.311993	0.072324
sp|P31433|YICH_ECOLI	Uncharacterized protein YicH OS=Escherichia coli (strain K12) GN=yicH PE=4 SV=2	1	1.01227	1.01198	0.90131	0.91459	0.914234	0.923058	0.824869	0.0224291	0.0754222	0.0470523	0.0422551	0.0778387	0.0850168	0.0215919	0.0631462
sp|P31455|YIDR_ECOLI	Uncharacterized protein YidR OS=Escherichia coli (strain K12) GN=yidR PE=4 SV=4	1	0.963311	0.970617	0.938837	0.88982	0.871805	0.736601	0.673232	0.0289878	0.00941052	0.0371118	0.0318556	0.0404124	0.0557869	0.0314652	0.0259256
sp|P31460|DGOR_ECOLI	Galactonate operon transcriptional repressor OS=Escherichia coli (strain K12) GN=dgoR PE=3 SV=4	1	0.799404	0.995004	0.884032	0.975158	1.08968	1.09311	1.30243	0.0793096	0.0291628	0.107753	0.178074	0.0821156	0.111493	0.0661226	0.0854618
sp|P31475|YIEP_ECOLI	Uncharacterized HTH-type transcriptional regulator YieP OS=Escherichia coli (strain K12) GN=yieP PE=3 SV=3	1	0.870202	0.976858	0.855695	0.91735	0.799275	1.11484	0.845314	0.027246	0.11029	0.124553	0.0352279	0.0720237	0.122579	0.0749784	0.158319
sp|P31550|THIB_ECOLI	Thiamine-binding periplasmic protein OS=Escherichia coli (strain K12) GN=thiB PE=1 SV=2	1	0.954596	1.10248	0.918273	0.968236	0.842889	0.855794	0.858097	0.0356678	0.0470618	0.0582991	0.0827911	0.0527161	0.0628016	0.0454351	0.0523566
sp|P31554|LPTD_ECOLI	LPS-assembly protein LptD OS=Escherichia coli (strain K12) GN=lptD PE=1 SV=2	1	1.01059	1.01206	1.01081	1.00178	0.970368	0.965963	0.943366	0.0310822	0.0260064	0.0149452	0.0331485	0.0313204	0.02054	0.0349804	0.0291519
sp|P31600|NFRA_ECOLI	Bacteriophage N4 adsorption protein A OS=Escherichia coli (strain K12) GN=nfrA PE=3 SV=1	1	0.810057	0.851351	1.69058	1.47003	1.90367	1.40494	1.12629	0.570466	0.404505	0.350047	0.372111	0.313285	0.661549	0.610406	0.391676
sp|P31658|HCHA_ECOLI	Molecular chaperone Hsp31 and glyoxalase 3 OS=Escherichia coli (strain K12) GN=hchA PE=1 SV=3	1	0.966337	0.869913	0.987285	0.688402	1.06727	0.50516	1.12732	0.00961482	0.0578699	0.0526331	0.0519775	0.0489051	0.0119531	0.0176423	0.0826591
sp|P31663|PANC_ECOLI	Pantothenate synthetase OS=Escherichia coli (strain K12) GN=panC PE=1 SV=1	1	0.979165	1.03076	1.10629	0.986968	0.970203	0.936357	0.873436	0.0209108	0.0118466	0.0119282	0.0323233	0.0190064	0.0148797	0.0101135	0.0373321
sp|P31677|OTSA_ECOLI	Alpha,alpha-trehalose-phosphate synthase [UDP-forming] OS=Escherichia coli (strain K12) GN=otsA PE=1 SV=3	1	0.983852	0.919326	0.855786	0.836116	0.722187	0.409588	0.52569	0.0383959	0.109115	0.0240216	0.0217734	0.0680028	0.0234153	0.0178313	0.0156281
sp|P31678|OTSB_ECOLI	Trehalose-6-phosphate phosphatase OS=Escherichia coli (strain K12) GN=otsB PE=1 SV=2	1	1.01595	0.891275	0.849844	0.780143	0.817806	0.391076	0.717181	0.0300041	0.0134531	0.0333789	0.0368934	0.0546267	0.0610187	0.0486707	0.0612262
sp|P31680|DJLA_ECOLI	DnaJ-like protein DjlA OS=Escherichia coli (strain K12) GN=djlA PE=1 SV=1	1	0.938301	0.958526	0.871868	1.2183	0.794494	1.49541	1.04389	0.119209	0.0444051	0.0917327	0.167544	0.160944	0.0280212	0.172289	0.13752
sp|P31697|FIMC_ECOLI	Chaperone protein FimC OS=Escherichia coli (strain K12) GN=fimC PE=1 SV=3	1	1.04214	1.06737	0.527292	1.85937	0.346089	3.46076	0.80673	0.13331	0.124113	0.0520535	0.0291496	0.234689	0.0932462	0.289396	0.0114328
sp|P31806|NNR_ECOLI	Bifunctional NAD(P)H-hydrate repair enzyme Nnr OS=Escherichia coli (strain K12) GN=nnr PE=1 SV=2	1	1.18854	0.959895	0.937954	0.90665	0.973395	0.552914	0.78869	0.0367266	0.127487	0.0380432	0.0417511	0.0744808	0.0132106	0.031287	0.0457803
sp|P31808|YCIK_ECOLI	Uncharacterized oxidoreductase YciK OS=Escherichia coli (strain K12) GN=yciK PE=1 SV=3	1	1.01825	1.07493	1.03039	1.05097	1.05261	1.21602	0.993047	0.0314196	0.105307	0.0646076	0.0482442	0.0201071	0.0271516	0.062395	0.0486448
sp|P32131|HEMN_ECOLI	Oxygen-independent coproporphyrinogen-III oxidase OS=Escherichia coli (strain K12) GN=hemN PE=1 SV=4	1	0.873395	1.02859	1.02831	1.07767	0.959499	1.35754	0.926449	0.0287019	0.0714634	0.0986373	0.10226	0.0645499	0.0685824	0.121989	0.0823069
sp|P32132|TYPA_ECOLI	GTP-binding protein TypA/BipA OS=Escherichia coli (strain K12) GN=typA PE=1 SV=2	1	1.10322	1.02866	0.975795	1.10246	0.80729	0.932487	0.887716	0.0480185	0.0550883	0.0494973	0.0414738	0.00646375	0.0305085	0.0193542	0.0412309
sp|P32141|SQUT_ECOLI	Sulfofructosephosphate aldolase OS=Escherichia coli (strain K12) GN=yihT PE=1 SV=1	1	0.924389	1.37092	1.11705	0.854297	1.1595	1.16024	0.521692	0.185955	0.170258	0.215665	0.0627014	0.343468	0.312924	0.0378924	0.297996
sp|P32144|YIHW_ECOLI	Uncharacterized HTH-type transcriptional regulator YihW OS=Escherichia coli (strain K12) GN=yihW PE=3 SV=2	1	1.08903	1.07283	1.0338	1.18564	0.947991	1.3095	1.20145	0.0554998	0.206316	0.0153012	0.135519	0.143174	0.173685	0.207072	0.166021
sp|P32157|YIIM_ECOLI	Protein YiiM OS=Escherichia coli (strain K12) GN=yiiM PE=1 SV=2	1	1.10983	0.97975	0.990299	0.870948	0.966919	0.548757	0.85093	0.0155108	0.126102	0.0672091	0.0310648	0.0248272	0.0121906	0.0133243	0.00970292
sp|P32162|YIIS_ECOLI	UPF0381 protein YiiS OS=Escherichia coli (strain K12) GN=yiiS PE=1 SV=1	1	1.13196	0.850098	0.868218	0.848519	1.12118	0.702184	0.905648	0.0712542	0.029851	0.14078	0.260432	0.176094	0.111716	0.127112	0.411511
sp|P32173|MOBA_ECOLI	Molybdenum cofactor guanylyltransferase OS=Escherichia coli (strain K12) GN=mobA PE=1 SV=1	1	0.611494	5.13963	1.89991	3.71611	2.73706	6.3634	7.05223	0.47995	0.214659	4.34662	1.91284	2.07766	1.83783	3.14931	4.79144
sp|P32176|FDOG_ECOLI	Formate dehydrogenase-O major subunit OS=Escherichia coli (strain K12) GN=fdoG PE=1 SV=5	1	5.26854	5.51459	52.9449	10.5966	108.605	32.3777	215.674	0	6.03663	6.3846	6.70535	6.90463	6.08399	10.6201	42.0071
sp|P32662|GPH_ECOLI	Phosphoglycolate phosphatase OS=Escherichia coli (strain K12) GN=gph PE=1 SV=1	1	0.91186	0.738198	0.849135	0.785086	0.910984	0.773455	0.322699	0.0981069	0.0601186	0.118745	0.0900339	0.166344	0.0699099	0.0484354	0.0604423
sp|P32680|YJAG_ECOLI	Uncharacterized protein YjaG OS=Escherichia coli (strain K12) GN=yjaG PE=4 SV=1	1	1.10207	1.09047	1.03932	1.04074	0.946628	1.14129	1.0238	0.02792	0.0746826	0.0455729	0.0234372	0.0137715	0.0215959	0.0282422	0.026287
sp|P32695|DUSA_ECOLI	tRNA-dihydrouridine(20/20a) synthase OS=Escherichia coli (strain K12) GN=dusA PE=1 SV=4	1	0.978559	1.11955	1.01771	1.43255	0.952058	1.78916	1.40757	0.0753006	0.0642793	0.0719826	0.0813993	0.0461028	0.123319	0.0635023	0.162462
sp|P33012|SBMC_ECOLI	DNA gyrase inhibitor OS=Escherichia coli (strain K12) GN=sbmC PE=1 SV=1	1	1.07604	1.33853	0.755538	1.17866	0.862601	0.39169	0.814075	0.48438	0.520602	0.387429	0.261692	0.480544	0.0891667	0.198136	0.436946
sp|P33014|YEED_ECOLI	UPF0033 protein YeeD OS=Escherichia coli (strain K12) GN=yeeD PE=1 SV=1	1	1.11595	1.28666	1.12497	1.62474	0.722618	2.28607	0.935735	0.0417829	0.0456948	0.127721	0.152676	0.0492435	0.0915205	0.155422	0.125743
sp|P33018|SFGH2_ECOLI	S-formylglutathione hydrolase YeiG OS=Escherichia coli (strain K12) GN=yeiG PE=1 SV=1	1	0.980539	1.10217	1.16814	1.13413	1.28696	1.11114	1.22318	0.0712768	0.068493	0.0508137	0.104372	0.0802673	0.0254919	0.0938894	0.0394574
sp|P33030|YEIR_ECOLI	Zinc-binding GTPase YeiR OS=Escherichia coli (strain K12) GN=yeiR PE=1 SV=2	1	1.10867	0.827202	1.04869	0.928335	0.959698	0.971749	0.748946	0.0449013	0.0755204	0.0833975	0.125594	0.0454603	0.117929	0.0220087	0.0910033
sp|P33136|OPGG_ECOLI	Glucans biosynthesis protein G OS=Escherichia coli (strain K12) GN=mdoG PE=1 SV=1	1	0.96524	1.07317	1.00899	1.08186	0.926106	0.969607	1.07404	0.0129927	0.0697483	0.0358964	0.0352532	0.0403257	0.0221887	0.0555258	0.0671665
sp|P33195|GCSP_ECOLI	Glycine dehydrogenase (decarboxylating) OS=Escherichia coli (strain K12) GN=gcvP PE=1 SV=3	1	0.954891	0.948301	0.988699	1.08613	0.942843	1.35017	0.968254	0.0660544	0.0595623	0.0290191	0.0129789	0.0425889	0.0222768	0.146019	0.0739905
sp|P33218|YEBE_ECOLI	Inner membrane protein YebE OS=Escherichia coli (strain K12) GN=yebE PE=1 SV=2	1	0.913175	0.872745	1.07346	0.84092	1.25197	0.477007	1.44669	0.0590232	0.031107	0.062028	0.0631654	0.00999034	0.0501351	0.0517482	0.15965
sp|P33219|YEBF_ECOLI	Protein YebF OS=Escherichia coli (strain K12) GN=yebF PE=1 SV=2	1	0.760402	1.78586	1.03866	0.900612	1.37506	0.404172	2.06622	0.0473279	0.111946	0.420295	0.0486392	0.0619291	0.0962571	0.0857791	0.17747
sp|P33224|AIDB_ECOLI	Putative acyl-CoA dehydrogenase AidB OS=Escherichia coli (strain K12) GN=aidB PE=1 SV=3	1	0.978764	0.747159	0.591594	0.533198	0.392711	0.00347464	0.085127	0.0546406	0.0497383	0.086659	0.0511469	0.0246877	0.0194934	0.00293829	0.0259292
sp|P33360|YEHX_ECOLI	Glycine betaine uptake system ATP-binding protein YehX OS=Escherichia coli (strain K12) GN=yehX PE=1 SV=1	1	1.07385	1.15408	1.14478	1.4742	1.06674	2.63588	1.28231	0.137139	0.157397	0.18367	0.274412	0.0510588	0.130037	0.621941	0.201049
sp|P33362|YEHZ_ECOLI	Glycine betaine-binding protein YehZ OS=Escherichia coli (strain K12) GN=yehZ PE=1 SV=1	1	0.77765	0.776177	0.633702	0.585599	0.656841	0.297564	0.618374	0.138602	0.109811	0.0928579	0.0533913	0.0959915	0.0448339	0.0227677	0.0597441
sp|P33363|BGLX_ECOLI	Periplasmic beta-glucosidase OS=Escherichia coli (strain K12) GN=bglX PE=1 SV=2	1	0.909122	0.997753	0.914189	1.05509	0.930909	1.02201	0.904208	0.035703	0.0330336	0.014472	0.0293361	0.0322936	0.0119996	0.055562	0.135449
sp|P33590|NIKA_ECOLI	Nickel-binding periplasmic protein OS=Escherichia coli (strain K12) GN=nikA PE=1 SV=1	1	0.987488	0.722385	0.322917	0.42281	1.1673	0.05215	0.181986	0.13728	0.287957	0.0742447	0.0590403	0.0182669	0.193953	0.0227588	0.0865741
sp|P33643|RLUD_ECOLI	Ribosomal large subunit pseudouridine synthase D OS=Escherichia coli (strain K12) GN=rluD PE=1 SV=4	1	0.926934	0.919846	0.884875	0.817044	0.837936	0.645266	0.65991	0.0483766	0.128806	0.00570365	0.0910644	0.0915991	0.0412914	0.0129917	0.0464351
sp|P33650|FEOB_ECOLI	Ferrous iron transport protein B OS=Escherichia coli (strain K12) GN=feoB PE=1 SV=1	1	1.8003	1.50225	0.95966	2.09211	0.332629	0.578261	0.135886	0.290428	0.296941	0.144724	0.600677	0.303759	0.229771	0.21484	0.1746
sp|P33916|YEJF_ECOLI	Uncharacterized ABC transporter ATP-binding protein YejF OS=Escherichia coli (strain K12) GN=yejF PE=3 SV=1	1	1.16567	0.813829	0.950334	0.830017	0.778811	0.504463	0.610788	0.07512	0.190257	0.0230638	0.0230098	0.107764	0.00973601	0.0184363	0.0209334
sp|P33920|NDPA_ECOLI	Nucleoid-associated protein YejK OS=Escherichia coli (strain K12) GN=yejK PE=1 SV=3	1	0.939626	1.07766	1.09283	1.15563	1.11742	1.36244	1.17065	0.0410106	0.0858713	0.0353048	0.0326418	0.0361477	0.0196476	0.0471902	0.0651015
sp|P33937|NAPA_ECOLI	Periplasmic nitrate reductase OS=Escherichia coli (strain K12) GN=napA PE=1 SV=3	1	1.11071	1.06234	0.994879	1.11887	0.967759	0.845742	0.76388	0.0372413	0.0641183	0.029479	0.0309285	0.0455758	0.0292808	0.0206474	0.0833613
sp|P34209|YDCF_ECOLI	Protein YdcF OS=Escherichia coli (strain K12) GN=ydcF PE=1 SV=3	1	0.872539	0.750005	0.858513	0.845223	1.08208	0.936139	0.73309	0.12884	0.158852	0.065255	0.0488737	0.031726	0.155037	0.0895302	0.0975037
sp|P35340|AHPF_ECOLI	Alkyl hydroperoxide reductase subunit F OS=Escherichia coli (strain K12) GN=ahpF PE=1 SV=2	1	1.0676	0.909012	0.95336	0.88724	1.01055	0.739089	0.852445	0.0454701	0.0365335	0.00861937	0.0336897	0.0277763	0.030447	0.0130267	0.008337
sp|P36548|AMIA_ECOLI	N-acetylmuramoyl-L-alanine amidase AmiA OS=Escherichia coli (strain K12) GN=amiA PE=1 SV=1	1	0.966051	1.48302	1.27034	1.69543	1.20758	1.76252	0.928102	0.13808	0.140768	0.384827	0.236131	0.444965	0.0853326	0.426523	0.176122
sp|P36566|SMTA_ECOLI	Protein SmtA OS=Escherichia coli (strain K12) GN=smtA PE=1 SV=2	1	1.02572	1.08131	1.20071	0.954456	1.22697	0.691043	1.1153	0.140136	0.0261413	0.0748498	0.125047	0.0579869	0.169894	0.0131904	0.099285
sp|P36649|CUEO_ECOLI	Blue copper oxidase CueO OS=Escherichia coli (strain K12) GN=cueO PE=1 SV=2	1	0.885706	1.15805	0.904977	1.22392	1.00923	1.32248	1.28505	0.0439198	0.102959	0.124441	0.117706	0.102987	0.0944525	0.102726	0.128117
sp|P36655|DSBD_ECOLI	Thiol:disulfide interchange protein DsbD OS=Escherichia coli (strain K12) GN=dsbD PE=1 SV=4	1	1.11255	1.23041	1.14574	1.32761	0.770722	1.65524	0.847964	0.0825609	0.183097	0.144068	0.177275	0.120553	0.129789	0.207487	0.0591042
sp|P36659|CBPA_ECOLI	Curved DNA-binding protein OS=Escherichia coli (strain K12) GN=cbpA PE=1 SV=2	1	1.03222	0.754895	0.711344	0.702303	0.688104	0.268437	0.355152	0.0265791	0.0246261	0.0156686	0.0223551	0.00908187	0.0187343	0.00630166	0.0149892
sp|P36673|TRER_ECOLI	HTH-type transcriptional regulator TreR OS=Escherichia coli (strain K12) GN=treR PE=1 SV=2	1	1.26775	0.815544	1.05425	1.36289	1.05811	1.67584	0.80966	0.18116	0.181637	0.1163	0.279402	0.22687	0.222652	0.207838	0.355319
sp|P36767|RDGC_ECOLI	Recombination-associated protein RdgC OS=Escherichia coli (strain K12) GN=rdgC PE=1 SV=1	1	0.919766	0.940233	0.831128	0.953425	0.796701	1.15189	0.898178	0.0560706	0.051296	0.00785066	0.0620091	0.00925097	0.053871	0.0147769	0.0408431
sp|P36879|YADG_ECOLI	Uncharacterized ABC transporter ATP-binding protein YadG OS=Escherichia coli (strain K12) GN=yadG PE=3 SV=1	1	1.04689	1.02957	1.16037	1.08926	1.06709	1.15103	1.00025	0.0963374	0.0363068	0.0245517	0.0498509	0.166224	0.0571752	0.0458081	0.0253663
sp|P36929|RSMB_ECOLI	Ribosomal RNA small subunit methyltransferase B OS=Escherichia coli (strain K12) GN=rsmB PE=1 SV=2	1	0.849979	0.908378	0.900308	0.925413	0.837211	1.01126	0.953591	0.0495728	0.0461566	0.0200594	0.019146	0.022301	0.0274891	0.0107515	0.260811
sp|P36938|PGM_ECOLI	Phosphoglucomutase OS=Escherichia coli (strain K12) GN=pgm PE=1 SV=1	1	1.10013	1.01162	0.95466	1.10827	0.942955	1.0585	0.918581	0.0138737	0.023991	0.0353824	0.0231682	0.0178113	0.0332403	0.0389664	0.0117288
sp|P36979|RLMN_ECOLI	Dual-specificity RNA methyltransferase RlmN OS=Escherichia coli (strain K12) GN=rlmN PE=1 SV=1	1	1.13111	1.31584	1.04389	1.5197	1.21172	1.35482	1.23778	0.107605	0.17281	0.0811302	0.0408845	0.0849657	0.276812	0.0113859	0.201558
sp|P36995|CSPB_ECOLI	Cold shock-like protein CspB OS=Escherichia coli (strain K12) GN=cspB PE=2 SV=1	1	0.826751	2.63937	2.1139	0.842809	0.703826	1.19729	3.68172	0.124599	0.10784	0.487581	0.649407	0.117335	0.356474	0.104062	0.704821
sp|P36999|RLMA_ECOLI	23S rRNA (guanine(745)-N(1))-methyltransferase OS=Escherichia coli (strain K12) GN=rlmA PE=1 SV=1	1	0.923783	1.14658	0.994454	1.12158	1.13265	1.77571	1.33136	0.142477	0.0273658	0.0890659	0.0175045	0.0340997	0.0464038	0.00328117	0.196603
sp|P37005|LAST_ECOLI	Uncharacterized tRNA/rRNA methyltransferase LasT OS=Escherichia coli (strain K12) GN=lasT PE=3 SV=2	1	0.865025	0.869117	0.809936	0.981388	0.623853	0.753747	0.57038	0.065827	0.0503592	0.0225729	0.0502283	0.0317247	0.0574516	0.0612297	0.0457371
sp|P37051|PURU_ECOLI	Formyltetrahydrofolate deformylase OS=Escherichia coli (strain K12) GN=purU PE=1 SV=1	1	1.01362	0.998984	0.916708	0.958137	0.912743	1.02309	0.83915	0.0191535	0.00730259	0.0401727	0.0317707	0.0827708	0.0332138	0.0248312	0.0021994
sp|P37052|YCHJ_ECOLI	UPF0225 protein YchJ OS=Escherichia coli (strain K12) GN=ychJ PE=1 SV=2	1	0.989663	1.01152	1.04256	1.21734	0.725505	1.21819	0.831993	0.0520742	0.0596281	0.0908174	0.0392316	0.0450169	0.0310956	0.0384314	0.114163
sp|P37095|PEPB_ECOLI	Peptidase B OS=Escherichia coli (strain K12) GN=pepB PE=3 SV=2	1	1.00299	0.996863	1.15819	0.8937	1.14683	0.957529	1.1799	0.00692443	0.02338	0.0193837	0.0347382	0.0446147	0.00871594	0.0888247	0.114813
sp|P37127|AEGA_ECOLI	Protein AegA OS=Escherichia coli (strain K12) GN=aegA PE=3 SV=2	1	0.832588	0.870818	0.958446	1.02998	0.702875	0.982584	0.224534	0.131523	0.1242	0.184694	0.112026	0.0464467	0.174373	0.136735	0.156555
sp|P37177|PT1P_ECOLI	Phosphoenolpyruvate-protein phosphotransferase PtsP OS=Escherichia coli (strain K12) GN=ptsP PE=3 SV=2	1	1.01111	0.948503	1.01633	1.03305	0.859785	0.746471	0.779213	0.0716901	0.0165893	0.100582	0.0575882	0.100119	0.148641	0.0784942	0.0479815
sp|P37188|PTKB_ECOLI	Galactitol-specific phosphotransferase enzyme IIB component OS=Escherichia coli (strain K12) GN=gatB PE=1 SV=2	1	0.870993	1.11842	1.59867	1.2303	1.75487	1.30007	2.42374	0.0667236	0.0809231	0.102538	0.277947	0.0720782	0.248383	0.122852	0.362552
sp|P37194|SLP_ECOLI	Outer membrane protein slp OS=Escherichia coli (strain K12) GN=slp PE=1 SV=1	1	1.0358	0.848579	0.710293	0.684259	0.703467	0.223013	0.391167	0.0306863	0.0590596	0.0446387	0.0103405	0.0167618	0.0147308	0.0111469	0.0250026
sp|P37313|DPPF_ECOLI	Dipeptide transport ATP-binding protein DppF OS=Escherichia coli (strain K12) GN=dppF PE=3 SV=1	1	1.00833	1.04049	1.02419	1.19181	0.883177	1.4571	1.05657	0.0412278	0.024095	0.0387514	0.0281666	0.0155502	0.0228452	0.0622633	0.0583512
sp|P37329|MODA_ECOLI	Molybdate-binding periplasmic protein OS=Escherichia coli (strain K12) GN=modA PE=1 SV=1	1	0.882572	1.0498	1.05704	0.846877	1.14312	0.910533	1.31269	0.0448417	0.0779507	0.0787423	0.146397	0.0134057	0.0657362	0.108518	0.0227211
sp|P37342|YJJI_ECOLI	Uncharacterized protein YjjI OS=Escherichia coli (strain K12) GN=yjjI PE=4 SV=2	1	1.05745	0.982532	1.01143	0.95201	1.03673	0.801163	0.729865	0.0196186	0.0328967	0.0299548	0.0454993	0.0348242	0.0217009	0.0493395	0.0342943
sp|P37344|PSPF_ECOLI	Psp operon transcriptional activator OS=Escherichia coli (strain K12) GN=pspF PE=1 SV=2	1	1.18889	1.07373	1.06142	1.09132	1.10717	1.31702	1.07706	0.0217449	0.0563041	0.00253214	0.0756978	0.0413832	0.0908689	0.11941	0.0616656
sp|P37349|DHAM_ECOLI	PTS-dependent dihydroxyacetone kinase, phosphotransferase subunit DhaM OS=Escherichia coli (strain K12) GN=dhaM PE=1 SV=3	1	0.943133	1.04816	1.10545	1.03379	1.11461	0.985114	1.1936	0.0321667	0.0483439	0.00701692	0.0366926	0.0265774	0.0231555	0.0241308	0.110495
sp|P37590|PMRD_ECOLI	Signal transduction protein PmrD OS=Escherichia coli (strain K12) GN=pmrD PE=1 SV=2	1	0.922614	1.08237	1.26472	1.02495	1.42169	0.864739	1.48915	0.0377976	0.0540022	0.0837185	0.0787818	0.0537653	0.0293857	0.0429754	0.0771353
sp|P37595|IAAA_ECOLI	Isoaspartyl peptidase OS=Escherichia coli (strain K12) GN=iaaA PE=1 SV=2	1	1.04459	1.04688	0.957551	0.986723	0.939257	0.777056	0.76823	0.0383469	0.0632476	0.0750675	0.0976113	0.0597731	0.0349965	0.0421874	0.058444
sp|P37615|YHHM_ECOLI	Uncharacterized protein YhhM OS=Escherichia coli (strain K12) GN=yhhM PE=4 SV=1	1	1.12439	1.04923	1.08381	1.07395	1.02701	1.17254	1.01506	0.0511175	0.190523	0.10036	0.165301	0.038241	0.110325	0.08529	0.0951894
sp|P37617|ATZN_ECOLI	Lead, cadmium, zinc and mercury-transporting ATPase OS=Escherichia coli (strain K12) GN=zntA PE=1 SV=1	1	1.02135	0.86698	0.814321	0.937998	0.758995	0.793217	0.529642	0.0334171	0.137016	0.0332608	0.133227	0.125288	0.0443181	0.0137057	0.0477717
sp|P37624|RBBA_ECOLI	Ribosome-associated ATPase OS=Escherichia coli (strain K12) GN=rbbA PE=1 SV=3	1	1.16325	1.12324	1.06359	1.22653	1.19338	1.11778	1.12001	0.0497593	0.106573	0.0472741	0.1087	0.0520678	0.0710753	0.0435578	0.0504752
sp|P37626|YHII_ECOLI	Uncharacterized protein YhiI OS=Escherichia coli (strain K12) GN=yhiI PE=3 SV=1	1	1.07063	1.00538	0.901531	1.03603	1.03647	1.14149	1.09674	0.0388604	0.0768106	0.0367019	0.0162472	0.0527653	0.0255585	0.0555071	0.00846455
sp|P37634|RLMJ_ECOLI	Ribosomal RNA large subunit methyltransferase J OS=Escherichia coli (strain K12) GN=rlmJ PE=1 SV=1	1	0.488785	0.646124	0.839096	1.05276	0.888205	0.703725	0.458036	0.0986356	0.041512	0.118096	0.363685	0.152311	0.133855	0.189137	0.419459
sp|P37636|MDTE_ECOLI	Multidrug resistance protein MdtE OS=Escherichia coli (strain K12) GN=mdtE PE=1 SV=1	1	1.01416	0.80841	0.700968	0.69185	0.661822	0.20383	0.357284	0.0114533	0.0164437	0.00448209	0.0246642	0.0118835	0.0203751	0.00548819	0.0258539
sp|P37637|MDTF_ECOLI	Multidrug resistance protein MdtF OS=Escherichia coli (strain K12) GN=mdtF PE=1 SV=1	1	1.26582	0.904213	0.743144	0.909863	0.607606	0.180095	0.287513	0.0739438	0.0431758	0.0854476	0.0947815	0.0261848	0.0889553	0.00374917	0.0345112
sp|P37642|YHJD_ECOLI	Inner membrane protein YhjD OS=Escherichia coli (strain K12) GN=yhjD PE=1 SV=1	1	1.0528	0.781061	0.718117	0.806187	0.52406	0.524298	0.31731	0.0799577	0.0628949	0.0813529	0.0589478	0.0697128	0.0199367	0.0300995	0.0494512
sp|P37643|YHJE_ECOLI	Inner membrane metabolite transport protein YhjE OS=Escherichia coli (strain K12) GN=yhjE PE=1 SV=1	1	1.51357	1.32912	0.825582	1.80015	0.670267	1.18992	0.298557	0.174668	0.430329	0.190994	0.161396	0.0652275	0.569268	0.225321	0.131883
sp|P37645|YHJG_ECOLI	Uncharacterized protein YhjG OS=Escherichia coli (strain K12) GN=yhjG PE=4 SV=3	1	1.19174	0.61977	0.605582	0.740454	0.634153	0.324594	0.19168	0.133293	0.174183	0.165106	0.241865	0.16274	0.116606	0.0171703	0.139699
sp|P37647|KDGK_ECOLI	2-dehydro-3-deoxygluconokinase OS=Escherichia coli (strain K12) GN=kdgK PE=1 SV=1	1	0.951719	1.11101	1.07655	1.18043	1.13472	1.50842	1.12207	0.0615778	0.0567863	0.0303609	0.0519283	0.0821633	0.0953506	0.108594	0.0228798
sp|P37648|YHJJ_ECOLI	Protein YhjJ OS=Escherichia coli (strain K12) GN=yhjJ PE=1 SV=1	1	1.10044	1.058	1.08667	0.949485	1.09922	0.809576	1.11372	0.0503797	0.0502539	0.0101259	0.0244263	0.0220125	0.021482	0.00409177	0.133949
sp|P37649|YHJK_ECOLI	Protein YhjK OS=Escherichia coli (strain K12) GN=yhjK PE=1 SV=3	1	1.51288	1.13318	1.00088	1.13103	1.04227	1.53902	0.252009	0.286808	0.428552	0.126099	0.0428338	0.396316	0.277337	0.548157	0.228017
sp|P37665|YIAD_ECOLI	Probable lipoprotein YiaD OS=Escherichia coli (strain K12) GN=yiaD PE=1 SV=2	1	1.0041	1.03018	1.00554	0.988888	1.02416	1.22694	1.33365	0.0580218	0.0247703	0.0333443	0.0430483	0.0654149	0.0559213	0.035061	0.156785
sp|P37666|GHRB_ECOLI	Glyoxylate/hydroxypyruvate reductase B OS=Escherichia coli (strain K12) GN=ghrB PE=1 SV=3	1	0.941069	0.985406	1.00851	1.02429	0.930608	1.01662	1.04744	0.0647903	0.0125596	0.0415148	0.0480356	0.0437456	0.0423925	0.0304251	0.0639919
sp|P37690|ENVC_ECOLI	Murein hydrolase activator EnvC OS=Escherichia coli (strain K12) GN=envC PE=1 SV=2	1	1.01876	1.28278	0.962346	1.85283	0.968407	1.6461	0.796618	0.154389	0.32798	0.25382	0.0281297	0.454226	0.131706	0.285209	0.519555
sp|P37692|RFAF_ECOLI	ADP-heptose--LPS heptosyltransferase 2 OS=Escherichia coli (strain K12) GN=rfaF PE=1 SV=1	1	0.906366	0.801745	0.838948	0.899074	1.09408	0.809071	1.26903	0.0399237	0.0384767	0.172301	0.153076	0.0438296	0.0768357	0.0586267	0.0975829
sp|P37744|RMLA1_ECOLI	Glucose-1-phosphate thymidylyltransferase 1 OS=Escherichia coli (strain K12) GN=rfbA PE=1 SV=2	1	0.964815	0.978012	0.993362	1.00935	1.00271	1.16785	1.07701	0.0178419	0.0310654	0.0182593	0.0164734	0.0221378	0.0398558	0.00875132	0.0955994
sp|P37745|RMLC_ECOLI	dTDP-4-dehydrorhamnose 3,5-epimerase OS=Escherichia coli (strain K12) GN=rfbC PE=1 SV=1	1	0.94648	0.983307	1.12237	1.06263	1.17286	0.884313	1.29994	0.117803	0.0804401	0.0900106	0.0533162	0.0538695	0.0743244	0.0903597	0.258773
sp|P37747|GLF_ECOLI	UDP-galactopyranose mutase OS=Escherichia coli (strain K12) GN=glf PE=1 SV=1	1	0.964269	1.09856	1.10064	1.11334	1.07548	1.25616	1.02103	0.103872	0.0740891	0.0854044	0.10197	0.0639015	0.0434417	0.0361536	0.10142
sp|P37749|WBBI_ECOLI	Beta-1,6-galactofuranosyltransferase WbbI OS=Escherichia coli (strain K12) GN=wbbI PE=1 SV=1	1	1.00782	1.0272	1.00716	1.25486	0.94124	1.45444	0.97852	0.0558612	0.0448248	0.056284	0.0423423	0.0583222	0.0560908	0.0382785	0.0202223
sp|P37750|WBBJ_ECOLI	Putative lipopolysaccharide biosynthesis O-acetyl transferase WbbJ OS=Escherichia coli (strain K12) GN=wbbJ PE=3 SV=2	1	1.08322	1.08285	0.963039	1.19553	0.905057	1.32332	1.08006	0.0414155	0.1192	0.0464334	0.0240133	0.0320192	0.0627802	0.0612803	0.0118495
sp|P37757|YDDE_ECOLI	Uncharacterized isomerase YddE OS=Escherichia coli (strain K12) GN=yddE PE=1 SV=2	1	1.02592	0.993407	1.011	0.997789	0.909327	1.03632	0.714636	0.062829	0.00913397	0.0505449	0.062474	0.0312803	0.104971	0.0199653	0.0512245
sp|P37759|RMLB1_ECOLI	dTDP-glucose 4,6-dehydratase 1 OS=Escherichia coli (strain K12) GN=rfbB PE=3 SV=2	1	1.05911	0.987598	0.882208	1.13958	1.03951	1.34513	1.27595	0.0365555	0.138592	0.0602229	0.0369175	0.0876414	0.0169951	0.0235722	0.0568253
sp|P37760|RMLD_ECOLI	dTDP-4-dehydrorhamnose reductase OS=Escherichia coli (strain K12) GN=rfbD PE=3 SV=2	1	0.980986	0.912711	0.927054	0.941186	0.986567	1.09968	1.12206	0.039088	0.0538748	0.0799039	0.0353983	0.0481566	0.0262462	0.101897	0.0913158
sp|P37765|RLUB_ECOLI	Ribosomal large subunit pseudouridine synthase B OS=Escherichia coli (strain K12) GN=rluB PE=1 SV=2	1	1.04912	1.05963	1.03368	1.09088	0.942409	0.999452	1.04725	0.048861	0.141469	0.051442	0.0729428	0.0311232	0.0382999	0.0481597	0.0827104
sp|P37773|MPL_ECOLI	UDP-N-acetylmuramate--L-alanyl-gamma-D-glutamyl-meso-2,6-diaminoheptandioate ligase OS=Escherichia coli (strain K12) GN=mpl PE=1 SV=3	1	0.911057	0.873887	0.87441	0.954432	0.746855	1.00353	0.63327	0.0408201	0.0561778	0.0444316	0.0625445	0.0511171	0.0541794	0.0432547	0.0389517
sp|P37774|YECC_ECOLI	L-cystine transport system ATP-binding protein YecC OS=Escherichia coli (strain K12) GN=yecC PE=3 SV=2	1	0.981173	0.889774	0.880776	0.948794	0.946243	0.919456	0.978584	0.0243526	0.0281898	0.132831	0.13333	0.0301442	0.0778438	0.0317468	0.121004
sp|P37902|GLTI_ECOLI	Glutamate/aspartate periplasmic-binding protein OS=Escherichia coli (strain K12) GN=gltI PE=1 SV=2	1	0.986114	1.02568	1.00768	0.882068	1.07188	0.824214	1.43931	0.0328798	0.0356115	0.0363388	0.0430654	0.00520755	0.049133	0.0497249	0.151498
sp|P37903|USPF_ECOLI	Universal stress protein F OS=Escherichia coli (strain K12) GN=uspF PE=1 SV=2	1	0.979284	0.926473	1.13187	0.78022	1.53116	0.564508	1.4186	0.026114	0.0312167	0.0163534	0.0477771	0.0213884	0.0464458	0.0195374	0.09117
sp|P37908|YFJD_ECOLI	UPF0053 inner membrane protein YfjD OS=Escherichia coli (strain K12) GN=yfjD PE=1 SV=5	1	1.03826	0.991104	0.843816	0.952125	0.650575	1.01222	0.919912	0.0589457	0.0395009	0.0837603	0.0428675	0.112729	0.0805119	0.126071	0.268421
sp|P38038|CYSJ_ECOLI	Sulfite reductase [NADPH] flavoprotein alpha-component OS=Escherichia coli (strain K12) GN=cysJ PE=1 SV=4	1	1.04707	0.987179	0.907908	0.977884	0.746342	0.992595	0.788854	0.0369812	0.0855604	0.0430846	0.0311471	0.00924922	0.0133139	0.0347798	0.020059
sp|P38489|NFSB_ECOLI	Oxygen-insensitive NAD(P)H nitroreductase OS=Escherichia coli (strain K12) GN=nfsB PE=1 SV=1	1	0.965968	1.04555	0.998631	1.01691	0.952255	1.03467	1.03699	0.00226288	0.0345362	0.0108712	0.0385263	0.011943	0.0179163	0.014755	0.0932141
sp|P38506|XNI_ECOLI	Flap endonuclease Xni OS=Escherichia coli (strain K12) GN=ygdG PE=1 SV=3	1	0.737928	1.12168	0.98717	0.703488	0.977965	1.08162	1.21597	0.118455	0.204201	0.0928393	0.119974	0.0873276	0.0718992	0.11248	0.159046
sp|P38521|YGGL_ECOLI	Uncharacterized protein YggL OS=Escherichia coli (strain K12) GN=yggL PE=4 SV=2	1	0.75341	0.960676	0.952069	0.883845	0.963555	0.649781	0.880747	0.0216766	0.0635135	0.0279984	0.053018	0.125597	0.0872323	0.0745557	0.297597
sp|P39099|DEGQ_ECOLI	Periplasmic pH-dependent serine endoprotease DegQ OS=Escherichia coli (strain K12) GN=degQ PE=1 SV=1	1	1.01905	1.01774	0.958003	0.967163	0.942333	0.712618	0.992012	0.0286669	0.00889087	0.0308148	0.0236637	0.019673	0.0036661	0.0311494	0.0697358
sp|P39161|UXUR_ECOLI	Uxu operon transcriptional regulator OS=Escherichia coli (strain K12) GN=uxuR PE=3 SV=1	1	0.973916	1.12572	1.00139	1.05348	1.02393	0.967852	1.16237	0.0194842	0.129216	0.162053	0.0574731	0.0433149	0.0584918	0.0381557	0.0727118
sp|P39172|ZNUA_ECOLI	High-affinity zinc uptake system protein ZnuA OS=Escherichia coli (strain K12) GN=znuA PE=1 SV=4	1	0.886591	1.18223	0.772112	1.04073	1.05312	1.22247	1.61038	0.0925577	0.112608	0.202534	0.129487	0.104919	0.178751	0.20338	0.296276
sp|P39173|YEAD_ECOLI	Putative glucose-6-phosphate 1-epimerase OS=Escherichia coli (strain K12) GN=yeaD PE=1 SV=2	1	0.944742	1.13459	1.28554	1.13687	1.3813	1.26813	1.79305	0.00612444	0.0307213	0.039884	0.0381141	0.00401838	0.0226293	0.011406	0.0868994
sp|P39176|ERFK_ECOLI	Probable L,D-transpeptidase ErfK/SrfK OS=Escherichia coli (strain K12) GN=erfK PE=1 SV=2	1	1.00909	0.885724	0.864815	0.801582	0.702341	0.533838	0.497822	0.0423911	0.0398832	0.0252592	0.0891329	0.0388265	0.0290979	0.0595228	0.0264273
sp|P39177|USPG_ECOLI	Universal stress protein G OS=Escherichia coli (strain K12) GN=uspG PE=1 SV=2	1	0.885934	0.949375	1.05372	0.773125	1.49961	0.580647	1.58233	0.0180415	0.0622873	0.0566687	0.0386684	0.0446813	0.0230971	0.00255873	0.0399105
sp|P39180|AG43_ECOLI	Antigen 43 OS=Escherichia coli (strain K12) GN=flu PE=1 SV=3	1	1.02446	1.30965	0.864198	1.14036	0.611687	0.825055	0.452328	0.0627442	0.0459093	0.0092207	0.012552	0.0162669	0.0506133	0.0301021	0.0240284
sp|P39265|ALSB_ECOLI	D-allose-binding periplasmic protein OS=Escherichia coli (strain K12) GN=alsB PE=1 SV=1	1	0.857233	1.13863	0.940866	0.867018	0.634717	1.49272	1.45246	0.150134	0.132124	0.197293	0.236825	0.0824088	0.0238902	0.148412	0.252628
sp|P39285|MSCM_ECOLI	Miniconductance mechanosensitive channel MscM OS=Escherichia coli (strain K12) GN=mscM PE=1 SV=3	1	1.2021	1.21538	1.04171	1.20372	1.0831	1.20383	0.826669	0.239708	0.209076	0.0471679	0.205552	0.0884976	0.18341	0.124601	0.0721113
sp|P39286|RSGA_ECOLI	Putative ribosome biogenesis GTPase RsgA OS=Escherichia coli (strain K12) GN=rsgA PE=1 SV=2	1	0.927561	0.978967	0.693491	0.804709	0.781366	0.675971	0.553084	0.026785	0.0952282	0.167397	0.128654	0.306688	0.205345	0.0636911	0.184155
sp|P39297|BSMA_ECOLI	Lipoprotein BsmA OS=Escherichia coli (strain K12) GN=bsmA PE=2 SV=2	1	0.92787	1.04289	0.983962	0.953038	1.01458	0.807482	0.865793	0.134806	0.149348	0.065466	0.183768	0.17386	0.146407	0.0576126	0.0951176
sp|P39305|ULAE_ECOLI	L-ribulose-5-phosphate 3-epimerase UlaE OS=Escherichia coli (strain K12) GN=ulaE PE=1 SV=1	1	0.878476	0.735253	0.473829	0.575874	0.479731	0.926879	0.278079	0.223883	0.114704	0.0695407	0.149856	0.121914	0.101403	0.2027	0.0104007
sp|P39310|YTFB_ECOLI	Uncharacterized protein YtfB OS=Escherichia coli (strain K12) GN=ytfB PE=4 SV=2	1	1.01176	1.00268	1.03288	0.914316	1.04416	0.670934	1.06795	0.00907468	0.0474668	0.0320031	0.052155	0.0543011	0.0619739	0.0426217	0.114093
sp|P39315|QOR2_ECOLI	Quinone oxidoreductase 2 OS=Escherichia coli (strain K12) GN=qorB PE=1 SV=1	1	0.998727	1.05657	1.04408	0.955063	1.06872	0.867463	0.982687	0.0136636	0.0348241	0.060591	0.0200381	0.0285453	0.0347378	0.0627219	0.0591914
sp|P39321|TAMB_ECOLI	Translocation and assembly module TamB OS=Escherichia coli (strain K12) GN=tamB PE=1 SV=2	1	1.11797	1.06901	0.862884	1.12203	0.827139	1.19927	0.762683	0.0459356	0.0669767	0.153027	0.152439	0.0830981	0.164326	0.170068	0.0833324
sp|P39325|YTFQ_ECOLI	ABC transporter periplasmic-binding protein YtfQ OS=Escherichia coli (strain K12) GN=ytfQ PE=1 SV=1	1	0.993401	1.07212	2.3914	0.952558	4.99756	2.25141	1.94693	0.0449902	0.337461	0.486775	0.273399	0.384942	1.20154	1.59101	0.210392
sp|P39337|YJGM_ECOLI	Uncharacterized N-acetyltransferase YjgM OS=Escherichia coli (strain K12) GN=yjgM PE=3 SV=2	1	1.0394	1.09814	1.58855	0.906553	4.36418	1.03501	5.66358	0.116492	0.228531	0.119205	0.26239	0.0660558	0.304675	0.0716144	1.05954
sp|P39342|YJGR_ECOLI	Uncharacterized protein YjgR OS=Escherichia coli (strain K12) GN=yjgR PE=4 SV=1	1	1.65342	0.993308	0.933585	0.91512	0.900384	1.07405	1.24596	0.130234	0.644239	0.105168	0.107037	0.132925	0.0629953	0.0520248	0.103052
sp|P39353|YJHC_ECOLI	Uncharacterized oxidoreductase YjhC OS=Escherichia coli (strain K12) GN=yjhC PE=3 SV=2	1	0.948789	1.11984	1.05608	1.17215	1.04359	1.64176	1.35208	0.134914	0.0676733	0.0319509	0.0406449	0.0647032	0.0331156	0.0264315	0.149865
sp|P39356|YJHU_ECOLI	Uncharacterized transcriptional regulator YjhU OS=Escherichia coli (strain K12) GN=yjhU PE=3 SV=2	1	0.99452	0.969662	0.925998	0.93315	0.857041	0.711689	0.710638	0.0799214	0.152215	0.0686916	0.0789323	0.0613517	0.0249326	0.117314	0.0595449
sp|P39371|NANM_ECOLI	N-acetylneuraminate epimerase OS=Escherichia coli (strain K12) GN=nanM PE=1 SV=2	1	0.784976	0.822682	0.993686	0.710941	1.31433	0.94157	1.38766	0.0476366	0.0868426	0.0883092	0.249477	0.0224208	0.351336	0.103506	0.0672774
sp|P39376|YJIE_ECOLI	HTH-type transcriptional regulator YjiE OS=Escherichia coli (strain K12) GN=yjiE PE=1 SV=1	1	0.820586	0.782453	1.21773	0.815022	1.08794	1.30866	0.820328	0.207434	0.18534	0.154107	0.0851642	0.0384489	0.0535121	0.18703	0.107623
sp|P39377|IADA_ECOLI	Isoaspartyl dipeptidase OS=Escherichia coli (strain K12) GN=iadA PE=1 SV=1	1	1.05991	1.09853	1.27171	1.04909	1.35551	1.50294	1.87376	0.0156431	0.0402127	0.0415235	0.0150854	0.0153726	0.0587879	0.10971	0.0819001
sp|P39384|YJIM_ECOLI	Uncharacterized protein YjiM OS=Escherichia coli (strain K12) GN=yjiM PE=3 SV=2	1	0.975325	0.979906	1.01748	0.943436	0.943031	0.913805	0.658454	0.0421376	0.0233495	0.0170088	0.0168149	0.0190911	0.0378383	0.0527414	0.0277024
sp|P39385|YJIN_ECOLI	Uncharacterized protein YjiN OS=Escherichia coli (strain K12) GN=yjiN PE=4 SV=1	1	0.914623	0.990374	1.02301	0.890652	1.14317	0.990806	1.18779	0.0470149	0.0933487	0.049081	0.0165096	0.0768299	0.107097	0.0630608	0.00855504
sp|P39396|YJIY_ECOLI	Inner membrane protein YjiY OS=Escherichia coli (strain K12) GN=yjiY PE=1 SV=2	1	1.13025	0.761398	2.15672	1.20897	2.7748	0.501119	7.35006	0.166679	0.0865251	0.379757	0.432417	0.573153	0.608076	0.0634373	0.61907
sp|P39401|OPGB_ECOLI	Phosphoglycerol transferase I OS=Escherichia coli (strain K12) GN=mdoB PE=3 SV=2	1	1.13526	1.36296	0.910311	1.16388	0.751081	1.19049	1.29042	0.277598	0.0599955	0.118141	0.167513	0.118993	0.10414	0.226727	0.298195
sp|P39406|RSMC_ECOLI	Ribosomal RNA small subunit methyltransferase C OS=Escherichia coli (strain K12) GN=rsmC PE=1 SV=3	1	0.92022	1.00265	0.979402	1.05314	0.942464	1.00225	1.13024	0.0111033	0.0255378	0.040774	0.0559405	0.0281635	0.0430507	0.0275909	0.038495
sp|P39407|YJJU_ECOLI	Uncharacterized protein YjjU OS=Escherichia coli (strain K12) GN=yjjU PE=3 SV=1	1	1.04472	0.77635	0.670544	0.754263	0.547885	0.17332	0.192525	0.00501649	0.0468296	0.114904	0.0417965	0.0132927	0.0394953	0.0105403	0.0198882
sp|P39408|YJJV_ECOLI	Uncharacterized metal-dependent hydrolase YjjV OS=Escherichia coli (strain K12) GN=yjjV PE=1 SV=2	1	0.847633	0.889152	0.88396	0.773218	0.883043	0.5445	0.516282	0.0189234	0.0851329	0.0381101	0.0231101	0.037941	0.0322968	0.0387233	0.0188867
sp|P39411|NCPP_ECOLI	Non-canonical purine NTP phosphatase OS=Escherichia coli (strain K12) GN=yjjX PE=1 SV=2	1	1.05277	0.876787	0.994491	1.19068	1.09704	1.4261	1.22632	0.0653679	0.0753169	0.0651759	0.248033	0.170023	0.121964	0.0920629	0.108241
sp|P39831|YDFG_ECOLI	NADP-dependent 3-hydroxy acid dehydrogenase YdfG OS=Escherichia coli (strain K12) GN=ydfG PE=1 SV=2	1	0.960193	0.952285	1.02462	0.978187	1.00102	0.803515	1.0076	0.00603028	0.0393359	0.054966	0.0473426	0.0252491	0.0565762	0.0369648	0.109459
sp|P39836|YFEH_ECOLI	Uncharacterized protein YfeH OS=Escherichia coli (strain K12) GN=yfeH PE=4 SV=2	1	0.983788	0.919174	0.916542	1.18824	0.737188	1.19302	0.405639	0.0412666	0.121668	0.117616	0.183203	0.180366	0.0953488	0.108127	0.285603
sp|P39838|RCSD_ECOLI	Phosphotransferase RcsD OS=Escherichia coli (strain K12) GN=rcsD PE=1 SV=3	1	1.09856	0.997269	0.934359	0.989237	0.898115	0.931085	0.690861	0.101939	0.0170262	0.0366673	0.0605125	0.0387597	0.0362402	0.0135685	0.0320617
sp|P40120|OPGD_ECOLI	Glucans biosynthesis protein D OS=Escherichia coli (strain K12) GN=mdoD PE=1 SV=3	1	0.967185	1.05639	1.1865	0.904537	1.30542	0.784597	1.17046	0.19176	0.184101	0.0656193	0.0723879	0.0137199	0.11944	0.0845027	0.0586898
sp|P40191|PDXK_ECOLI	Pyridoxine kinase OS=Escherichia coli (strain K12) GN=pdxK PE=1 SV=2	1	0.888921	1.08506	0.945095	1.22482	0.78942	1.48383	0.809907	0.0333197	0.0840183	0.0130088	0.0586502	0.030005	0.0673302	0.0817763	0.105683
sp|P40710|NLPE_ECOLI	Lipoprotein NlpE OS=Escherichia coli (strain K12) GN=nlpE PE=1 SV=1	1	0.945297	1.01527	0.985858	1.02932	1.09657	1.0837	0.936432	0.0187305	0.0468018	0.0476086	0.02634	0.0391751	0.00910191	0.0275717	0.0325608
sp|P40874|MTOX_ECOLI	N-methyl-L-tryptophan oxidase OS=Escherichia coli (strain K12) GN=solA PE=1 SV=1	1	0.918681	1.01552	0.960222	0.960241	0.905578	0.958096	0.898199	0.0268115	0.108965	0.0251247	0.00952612	0.0575562	0.0206732	0.0550165	0.101224
sp|P41052|MLTB_ECOLI	Membrane-bound lytic murein transglycosylase B OS=Escherichia coli (strain K12) GN=mltB PE=1 SV=1	1	1.36728	0.843827	1.16487	0.891533	1.15498	0.631469	1.34253	0.105602	0.169028	0.372061	0.234654	0.121699	0.238651	0.176291	0.192665
sp|P41407|AZOR_ECOLI	FMN-dependent NADH-azoreductase OS=Escherichia coli (strain K12) GN=azoR PE=1 SV=3	1	1.01974	0.753343	0.817856	0.852744	0.753653	0.896792	0.555501	0.0693939	0.0427494	0.0557367	0.0208174	0.0681194	0.0115077	0.0212611	0.0588253
sp|P41409|RIHA_ECOLI	Pyrimidine-specific ribonucleoside hydrolase RihA OS=Escherichia coli (strain K12) GN=rihA PE=1 SV=2	1	0.641081	0.857806	1.31578	0.666527	1.58489	0.385032	1.13153	0.293765	0.182487	0.32562	0.124075	0.0425427	0.195622	0.0576361	0.715808
sp|P42599|YGJR_ECOLI	Uncharacterized oxidoreductase YgjR OS=Escherichia coli (strain K12) GN=ygjR PE=3 SV=3	1	1.07055	1.09477	1.12344	1.16244	1.10836	1.08456	1.04632	0.0311309	0.0444096	0.0415882	0.0155489	0.0903116	0.014333	0.0897551	0.0648897
sp|P42616|YQJC_ECOLI	Protein YqjC OS=Escherichia coli (strain K12) GN=yqjC PE=1 SV=3	1	0.925767	1.5803	1.38114	1.13291	1.83885	0.937843	1.60439	0.0448305	0.0478783	0.177616	0.0788018	0.148119	0.128414	0.0977462	0.103594
sp|P42620|YQJG_ECOLI	Glutathionyl-hydroquinone reductase YqjG OS=Escherichia coli (strain K12) GN=yqjG PE=1 SV=1	1	0.97248	0.920809	0.937873	0.829422	0.962436	0.487654	0.752978	0.036045	0.108267	0.0781026	0.0428895	0.0522902	0.0184435	0.0209948	0.0785872
sp|P42641|OBG_ECOLI	GTPase ObgE/CgtA OS=Escherichia coli (strain K12) GN=obgE PE=1 SV=1	1	0.946933	0.721548	1.01436	0.805787	1.01869	0.78038	0.674384	0.0363706	0.0756365	0.0190226	0.0170453	0.041801	0.0602632	0.0353712	0.0440345
sp|P43329|HRPA_ECOLI	ATP-dependent RNA helicase HrpA OS=Escherichia coli (strain K12) GN=hrpA PE=3 SV=3	1	0.947676	0.92045	0.859429	0.937002	0.810742	0.844089	0.571363	0.0941925	0.0211507	0.049768	0.0580144	0.0202493	0.0219587	0.0206072	0.0162328
sp|P43337|NUDL_ECOLI	Uncharacterized Nudix hydrolase NudL OS=Escherichia coli (strain K12) GN=nudL PE=3 SV=1	1	1.03401	0.891697	0.912077	0.844699	0.893475	0.323744	0.564766	0.0731506	0.058391	0.0986153	0.06627	0.0382051	0.0904226	0.050739	0.191025
sp|P43340|YCAK_ECOLI	Uncharacterized NAD(P)H oxidoreductase YcaK OS=Escherichia coli (strain K12) GN=ycaK PE=3 SV=2	1	0.893195	1.01027	0.94313	1.05764	0.824549	1.13676	1.40472	0.109596	0.204925	0.143588	0.0828445	0.0342331	0.100922	0.139779	0.0915941
sp|P43671|PQIB_ECOLI	Paraquat-inducible protein B OS=Escherichia coli (strain K12) GN=pqiB PE=2 SV=2	1	0.936751	0.890669	0.918794	0.883114	0.812817	0.930744	0.928987	0.0826333	0.0211876	0.0157972	0.0630233	0.0722996	0.0200787	0.112264	0.0723326
sp|P43672|UUP_ECOLI	ABC transporter ATP-binding protein uup OS=Escherichia coli (strain K12) GN=uup PE=1 SV=2	1	1.07665	0.862303	0.932357	1.05001	0.840573	0.998856	0.629827	0.0683137	0.0975293	0.0518935	0.120951	0.111577	0.0833157	0.0645735	0.0404684
sp|P45395|KDSD_ECOLI	Arabinose 5-phosphate isomerase KdsD OS=Escherichia coli (strain K12) GN=kdsD PE=1 SV=1	1	0.990386	0.993284	0.89914	0.96244	0.996546	0.745949	0.675998	0.0558185	0.093443	0.0848393	0.0570228	0.0829228	0.0990502	0.0936095	0.0170641
sp|P45425|NANK_ECOLI	N-acetylmannosamine kinase OS=Escherichia coli (strain K12) GN=nanK PE=1 SV=2	1	1.15366	1.06589	1.27745	0.586184	1.25588	0.0308738	1.38089	0.179593	0.510638	0.379582	0.397193	0.43268	0.382752	0	0.854495
sp|P45464|LPOA_ECOLI	Penicillin-binding protein activator LpoA OS=Escherichia coli (strain K12) GN=lpoA PE=1 SV=1	1	1.02989	1.01166	0.977192	0.987768	1.00569	0.939101	1.02794	0.027765	0.0235852	0.0218236	0.0288361	0.0232619	0.0205325	0.0442939	0.0378819
sp|P45468|YRAQ_ECOLI	UPF0718 protein YraQ OS=Escherichia coli (strain K12) GN=yraQ PE=3 SV=1	1	1.0891	0.897443	0.962138	1.25727	0.567329	1.28846	0.156357	0.178636	0.0781821	0.129255	0.253543	0.10131	0.0653215	0.0981878	0.0889032
sp|P45470|YHBO_ECOLI	Protein YhbO OS=Escherichia coli (strain K12) GN=yhbO PE=1 SV=2	1	0.959895	0.793031	0.782703	0.579005	0.820542	0.260886	0.55029	0.0382155	0.0253296	0.0213482	0.00959539	0.0177837	0.036661	0.00409333	0.042646
sp|P45475|YHBV_ECOLI	Uncharacterized protein YhbV OS=Escherichia coli (strain K12) GN=yhbV PE=4 SV=2	1	0.851808	0.825213	0.907105	1.01688	0.718896	0.519246	0.603353	0.108437	0.0566327	0.175364	0.143699	0.0579308	0.141657	0.0273979	0.13555
sp|P45523|FKBA_ECOLI	FKBP-type peptidyl-prolyl cis-trans isomerase FkpA OS=Escherichia coli (strain K12) GN=fkpA PE=1 SV=1	1	0.943459	1.01669	0.993628	0.950243	0.973206	0.892523	1.23844	0.0420247	0.0429209	0.0403076	0.0609638	0.0227825	0.0554337	0.0254048	0.121617
sp|P45527|YHBU_ECOLI	Uncharacterized protease YhbU OS=Escherichia coli (strain K12) GN=yhbU PE=1 SV=1	1	0.917256	0.846605	0.809086	0.914258	0.739748	0.534548	0.695541	0.126311	0.036271	0.103393	0.0800396	0.0507934	0.0994085	0.0664079	0.0246588
sp|P45532|TUSD_ECOLI	Sulfurtransferase TusD OS=Escherichia coli (strain K12) GN=tusD PE=1 SV=1	1	0.725778	0.854275	0.872492	0.839054	0.827919	0.711881	0.508718	0.0852779	0.0101719	0.0810277	0.00731447	0.0983048	0.107589	0.0896646	0.194168
sp|P45544|FRLR_ECOLI	HTH-type transcriptional regulator FrlR OS=Escherichia coli (strain K12) GN=frlR PE=3 SV=2	1	0.879535	1.01573	1.1022	1.11824	0.800805	0.919108	1.00429	0.047962	0.0456415	0.0448003	0.15513	0.0552928	0.0703807	0.0240807	0.109907
sp|P45577|PROQ_ECOLI	RNA chaperone ProQ OS=Escherichia coli (strain K12) GN=proQ PE=1 SV=2	1	0.97313	0.983975	1.16187	1.11322	1.56833	1.26785	1.40526	0.0503811	0.04194	0.0300564	0.0544845	0.0490492	0.10011	0.0372365	0.067081
sp|P45578|LUXS_ECOLI	S-ribosylhomocysteine lyase OS=Escherichia coli (strain K12) GN=luxS PE=1 SV=3	1	0.935474	0.953353	0.888658	0.872957	0.838361	0.648127	0.792976	0.00500024	0.0281377	0.0222138	0.0724235	0.0051073	0.014552	0.0057355	0.0647928
sp|P45579|YBDH_ECOLI	Uncharacterized oxidoreductase YbdH OS=Escherichia coli (strain K12) GN=ybdH PE=1 SV=2	1	1.06566	0.90799	0.965643	1.24133	1.16033	2.30663	1.28256	0.0397556	0.140374	0.0422021	0.0427828	0.0601689	0.131496	0.00529624	0.141852
sp|P45748|TSAC_ECOLI	Threonylcarbamoyl-AMP synthase OS=Escherichia coli (strain K12) GN=tsaC PE=1 SV=2	1	0.852929	1.05481	0.873977	1.78626	0.795908	1.56903	1.22933	0.170522	0.0801231	0.226179	0.0908523	0.49438	0.0219348	0.405598	0.626014
sp|P45771|YRDD_ECOLI	Uncharacterized protein YrdD OS=Escherichia coli (strain K12) GN=yrdD PE=4 SV=2	1	1.02312	1.00168	1.1135	1.14368	1.38185	1.57614	0.898729	0.0616543	0.0732329	0.172583	0.00508323	0.194888	0.226408	0.0978213	0.119275
sp|P45799|NUDE_ECOLI	ADP compounds hydrolase NudE OS=Escherichia coli (strain K12) GN=nudE PE=1 SV=1	1	0.94827	1.13293	1.15847	1.14746	1.17324	1.07646	1.63359	0.0542972	0.028268	0.0388112	0.159573	0.0591351	0.0818594	0.101469	0.214572
sp|P45955|YBGF_ECOLI	Uncharacterized protein YbgF OS=Escherichia coli (strain K12) GN=ybgF PE=1 SV=2	1	0.938879	0.970627	0.932448	0.890359	0.886271	0.962518	0.766924	0.0182115	0.0317974	0.0829553	0.0451673	0.0115127	0.0202254	0.0428534	0.0824859
sp|P46130|YBHC_ECOLI	Putative acyl-CoA thioester hydrolase YbhC OS=Escherichia coli (strain K12) GN=ybhC PE=1 SV=2	1	0.935341	1.09807	1.00365	1.08301	1.07981	1.21078	1.38142	0.031774	0.0374872	0.0475143	0.046668	0.0260909	0.0360488	0.0310922	0.0986161
sp|P46474|YHDP_ECOLI	Uncharacterized protein YhdP OS=Escherichia coli (strain K12) GN=yhdP PE=3 SV=4	1	1.05575	1.02899	1.95891	1.04095	3.55757	1.31922	4.20907	0.172209	0.129354	0.116976	0.0519426	0.200081	0.174046	0.0506622	0.538369
sp|P46837|YHGF_ECOLI	Protein YhgF OS=Escherichia coli (strain K12) GN=yhgF PE=1 SV=3	1	1.22412	1.08696	0.900465	1.19779	0.888117	1.23279	0.75254	0.027684	0.0893685	0.0599962	0.0498417	0.0295682	0.0589956	0.019623	0.0216825
sp|P46850|RTCB_ECOLI	RNA-splicing ligase RtcB OS=Escherichia coli (strain K12) GN=rtcB PE=1 SV=3	1	0.80822	0.730862	0.68182	0.781708	0.395038	0.269288	0.319169	0.0337446	0.0659156	0.0350269	0.0629804	0.0613324	0.0344454	0.0504009	0.0681762
sp|P46852|YHHW_ECOLI	Quercetin 2,3-dioxygenase OS=Escherichia coli (strain K12) GN=yhhW PE=1 SV=1	1	0.781614	0.958024	1.03291	0.875966	1.00707	0.802169	0.637206	0.160232	0.0937132	0.185871	0.0713798	0.134959	0.101083	0.0836532	0.451324
sp|P46853|YHHX_ECOLI	Uncharacterized oxidoreductase YhhX OS=Escherichia coli (strain K12) GN=yhhX PE=1 SV=1	1	1.06237	0.93904	0.917995	0.948721	0.821082	0.872017	0.800099	0.0128596	0.024949	0.0315392	0.0149746	0.025695	0.0368587	0.0112184	0.0370333
sp|P46889|FTSK_ECOLI	DNA translocase FtsK OS=Escherichia coli (strain K12) GN=ftsK PE=1 SV=2	1	1.03591	1.08713	0.948444	1.31634	0.569116	1.29386	0.538245	0.103457	0.0291594	0.0129568	0.0719604	0.0743926	0.0538688	0.0749026	0.049313
sp|P50465|END8_ECOLI	Endonuclease 8 OS=Escherichia coli (strain K12) GN=nei PE=1 SV=3	1	0.789302	0.799367	0.828564	0.775996	0.733797	0.774209	0.40129	0.0399462	0.0529923	0.101661	0.111493	0.0532542	0.0169909	0.0222647	0.174274
sp|P51024|YAIL_ECOLI	Uncharacterized protein YaiL OS=Escherichia coli (strain K12) GN=yaiL PE=4 SV=2	1	0.909982	0.905149	0.926812	0.867616	0.837341	0.948125	0.961458	0.051445	0.0538679	0.0202399	0.0357975	0.0451398	0.0530904	0.0356061	0.186275
sp|P51981|AEEP_ECOLI	L-Ala-D/L-Glu epimerase OS=Escherichia coli (strain K12) GN=ycjG PE=1 SV=2	1	0.795684	0.859395	0.905822	0.826972	0.974834	0.745533	0.846389	0.110898	0.0960582	0.0392266	0.0719564	0.0168215	0.0645109	0.0134529	0.0341655
sp|P52007|YECM_ECOLI	Protein YecM OS=Escherichia coli (strain K12) GN=yecM PE=1 SV=3	1	0.98811	1.15559	1.10403	1.05592	1.12471	1.28854	1.37572	0.0298983	0.0599399	0.0668183	0.0480876	0.0497938	0.0815692	0.0232723	0.166369
sp|P52060|YGGU_ECOLI	UPF0235 protein YggU OS=Escherichia coli (strain K12) GN=yggU PE=3 SV=2	1	1.05091	0.954306	0.955755	0.951309	0.910771	1.07743	0.8975	0.059802	0.11812	0.0835306	0.0509197	0.0504715	0.0753962	0.0541414	0.114587
sp|P52061|RDGB_ECOLI	dITP/XTP pyrophosphatase OS=Escherichia coli (strain K12) GN=rdgB PE=1 SV=1	1	0.937227	1.05414	1.0174	1.17009	0.943348	1.41976	1.57947	0.0267148	0.0754812	0.15998	0.175307	0.0485381	0.085258	0.0955478	0.153293
sp|P52062|YGGW_ECOLI	Oxygen-independent coproporphyrinogen-III oxidase-like protein YggW OS=Escherichia coli (strain K12) GN=yggW PE=3 SV=1	1	0.982884	1.21861	1.11365	1.11822	0.911746	1.07663	0.887343	0.0837066	0.176806	0.0605257	0.083523	0.1033	0.0459622	0.0614224	0.229146
sp|P52097|TILS_ECOLI	tRNA(Ile)-lysidine synthase OS=Escherichia coli (strain K12) GN=tilS PE=1 SV=1	1	1.06174	0.837492	0.777708	1.31335	0.597544	1.021	0.622336	0.0161531	0.261096	0.478742	0.130358	0.262417	0.0471907	0.283309	0.0864995
sp|P52106|CSGD_ECOLI	CsgBAC operon transcriptional regulatory protein OS=Escherichia coli (strain K12) GN=csgD PE=1 SV=1	1	0.96778	1.21906	1.72611	0.58994	1.25334	0.778652	1.23062	0.388518	0.207048	0.171936	0.285257	0.0311876	0.0638013	0.173552	0.564829
sp|P52108|RSTA_ECOLI	Transcriptional regulatory protein RstA OS=Escherichia coli (strain K12) GN=rstA PE=1 SV=2	1	0.987745	1.11251	1.45593	1.03835	1.56548	1.21787	1.82512	0.0959703	0.0834028	0.0402111	0.0777815	0.0928029	0.0539874	0.0568206	0.0383071
sp|P52119|RATB_ECOLI	UPF0125 protein RatB OS=Escherichia coli (strain K12) GN=ratB PE=1 SV=1	1	0.985951	1.193	1.17814	1.05187	1.29851	1.50689	1.19035	0.120332	0.122431	0.110638	0.151759	0.0748628	0.0412898	0.0515074	0.140063
sp|P52130|RNLB_ECOLI	Antitoxin RnlB OS=Escherichia coli (strain K12) GN=rnlB PE=1 SV=2	1	0.85357	3.76487	4.99329	2.34747	7.52753	1.57505	12.0951	0.671647	0.578373	1.51229	0.856905	1.23247	0.625087	0.0569073	0.241695
sp|P52644|HSLJ_ECOLI	Heat shock protein HslJ OS=Escherichia coli (strain K12) GN=hslJ PE=1 SV=1	1	0.962833	1.00417	1.11109	0.969267	1.25238	1.35702	1.24797	0.0217731	0.0174564	0.118701	0.13987	0.0285797	0.0120664	0.0714438	0.135518
sp|P52647|NIFJ_ECOLI	Probable pyruvate-flavodoxin oxidoreductase OS=Escherichia coli (strain K12) GN=ydbK PE=3 SV=2	1	1.11339	0.927295	0.847454	0.967758	0.75231	0.734196	0.336079	0.0987561	0.0413376	0.0451029	0.100747	0.0347765	0.0863686	0.0474095	0.0725958
sp|P55135|RLMD_ECOLI	23S rRNA (uracil(1939)-C(5))-methyltransferase RlmD OS=Escherichia coli (strain K12) GN=rlmD PE=1 SV=3	1	0.815145	0.757862	0.9018	0.913698	0.719619	0.948734	0.533334	0.040363	0.021757	0.0365764	0.00665859	0.00593852	0.0284112	0.129348	0.0653753
sp|P60061|ADIC_ECOLI	Arginine/agmatine antiporter OS=Escherichia coli (strain K12) GN=adiC PE=1 SV=1	1	1.54289	0.828603	0.852075	0.988854	0.376945	0.27599	0.198324	0.120313	0.266756	0.163069	0.0483627	0.0849292	0.0526541	0.0448705	0.198756
sp|P60240|RAPA_ECOLI	RNA polymerase-associated protein RapA OS=Escherichia coli (strain K12) GN=rapA PE=1 SV=2	1	1.10572	1.03261	0.983228	1.10473	0.943062	1.03638	1.05091	0.0222205	0.0132416	0.0319937	0.0567869	0.0191415	0.0185859	0.0132545	0.0424278
sp|P60293|MUKF_ECOLI	Chromosome partition protein MukF OS=Escherichia coli (strain K12) GN=mukF PE=1 SV=1	1	1.23016	1.08025	1.03483	1.04163	0.842247	0.847994	0.84191	0.0655416	0.173251	0.134476	0.182723	0.104869	0.0396117	0.099084	0.0407389
sp|P60340|TRUB_ECOLI	tRNA pseudouridine synthase B OS=Escherichia coli (strain K12) GN=truB PE=1 SV=1	1	0.920634	1.09746	1.05436	1.19355	0.972388	1.26468	1.1302	0.0595431	0.0283025	0.018587	0.0141076	0.0529816	0.0665474	0.076209	0.0521661
sp|P60390|RSMH_ECOLI	Ribosomal RNA small subunit methyltransferase H OS=Escherichia coli (strain K12) GN=rsmH PE=1 SV=1	1	1.00177	1.16956	1.08696	1.18406	1.06345	1.2211	1.17339	0.0514067	0.0137394	0.0417425	0.0892583	0.0317015	0.0828224	0.0292377	0.0640376
sp|P60422|RL2_ECOLI	50S ribosomal protein L2 OS=Escherichia coli (strain K12) GN=rplB PE=1 SV=2	1	0.987944	1.02068	0.958981	1.08003	0.751557	1.14355	0.933437	0.0262401	0.0522215	0.0408771	0.0325857	0.0124742	0.0136453	0.0242132	0.0150163
sp|P60438|RL3_ECOLI	50S ribosomal protein L3 OS=Escherichia coli (strain K12) GN=rplC PE=1 SV=1	1	0.985552	1.04057	1.00092	1.05445	0.975571	1.15493	1.13925	0.0284847	0.0281272	0.0232216	0.0422509	0.0237525	0.0169211	0.0420453	0.0116888
sp|P60472|UPPS_ECOLI	Ditrans,polycis-undecaprenyl-diphosphate synthase ((2E,6E)-farnesyl-diphosphate specific) OS=Escherichia coli (strain K12) GN=ispU PE=1 SV=1	1	0.91615	1.06325	0.924602	0.993436	0.781549	0.918437	0.687934	0.029803	0.057786	0.0278232	0.0648756	0.027851	0.0827263	0.0257752	0.154078
sp|P60546|KGUA_ECOLI	Guanylate kinase OS=Escherichia coli (strain K12) GN=gmk PE=1 SV=1	1	0.903918	0.926624	0.952499	0.823637	0.912163	0.828124	0.807138	0.0748155	0.0517482	0.0532454	0.0300352	0.0574193	0.0394114	0.0353943	0.0296102
sp|P60560|GUAC_ECOLI	GMP reductase OS=Escherichia coli (strain K12) GN=guaC PE=1 SV=1	1	1.05101	0.97186	0.95208	0.947416	0.913203	0.707412	0.88028	0.0265667	0.112354	0.0192837	0.0242924	0.014693	0.0284338	0.00762683	0.0631845
sp|P60595|HIS5_ECOLI	Imidazole glycerol phosphate synthase subunit HisH OS=Escherichia coli (strain K12) GN=hisH PE=1 SV=1	1	0.913482	0.951863	0.950015	0.984937	0.983868	0.960113	1.20174	0.087815	0.0555554	0.0351514	0.141901	0.0523105	0.163168	0.0460141	0.0848702
sp|P60624|RL24_ECOLI	50S ribosomal protein L24 OS=Escherichia coli (strain K12) GN=rplX PE=1 SV=2	1	1.10466	1.06706	1.06969	1.12158	1.02855	1.22047	1.2151	0.0150421	0.113834	0.0362265	0.0537342	0.0360234	0.0205846	0.0129123	0.048425
sp|P60651|SPEB_ECOLI	Agmatinase OS=Escherichia coli (strain K12) GN=speB PE=1 SV=1	1	0.91811	1.01213	1.14019	0.908305	1.18614	0.722031	1.31595	0.0497864	0.0523264	0.0247028	0.041024	0.0474828	0.0583173	0.0370612	0.099588
sp|P60664|HIS6_ECOLI	Imidazole glycerol phosphate synthase subunit HisF OS=Escherichia coli (strain K12) GN=hisF PE=1 SV=1	1	0.905308	1.09718	0.994448	0.991435	0.885284	1.08003	1.03564	0.0352946	0.0612129	0.0340034	0.051405	0.0143742	0.00917428	0.055747	0.0797528
sp|P60716|LIPA_ECOLI	Lipoyl synthase OS=Escherichia coli (strain K12) GN=lipA PE=1 SV=1	1	0.794333	0.792716	0.881576	0.827329	0.859359	0.704326	0.502446	0.0467066	0.127868	0.0148118	0.0332516	0.0518608	0.0238487	0.0144006	0.16157
sp|P60720|LIPB_ECOLI	Octanoyltransferase OS=Escherichia coli (strain K12) GN=lipB PE=1 SV=1	1	1.08226	1.09182	1.03787	0.950257	0.886931	0.921036	0.756139	0.0880808	0.34104	0.188263	0.273473	0.0846408	0.0378869	0.0865852	0.112286
sp|P60723|RL4_ECOLI	50S ribosomal protein L4 OS=Escherichia coli (strain K12) GN=rplD PE=1 SV=1	1	0.889417	0.912359	0.920497	0.971366	0.902421	0.999298	1.00674	0.0233625	0.0292222	0.0454636	0.0107021	0.0411516	0.0267153	0.0141476	0.0258695
sp|P60752|MSBA_ECOLI	Lipid A export ATP-binding/permease protein MsbA OS=Escherichia coli (strain K12) GN=msbA PE=1 SV=1	1	1.19356	1.09378	1.01475	1.41804	0.855914	1.52452	0.951942	0.0484751	0.0513563	0.0789276	0.0929498	0.0281552	0.074134	0.0137015	0.0896002
sp|P60757|HIS1_ECOLI	ATP phosphoribosyltransferase OS=Escherichia coli (strain K12) GN=hisG PE=1 SV=1	1	1.00651	1.07119	0.973845	0.93538	0.896701	0.889996	1.01043	0.00320117	0.0243123	0.0783045	0.0215408	0.0346198	0.0136176	0.0453776	0.0145239
sp|P60782|PLSY_ECOLI	Probable glycerol-3-phosphate acyltransferase OS=Escherichia coli (strain K12) GN=plsY PE=1 SV=1	1	1.19106	0.939971	0.904886	1.10545	0.746473	0.762388	0.441711	0.16191	0.177289	0.0764666	0.098962	0.0702345	0.0567274	0.0736103	0.132561
sp|P60785|LEPA_ECOLI	Elongation factor 4 OS=Escherichia coli (strain K12) GN=lepA PE=1 SV=1	1	1.17699	1.04355	1.0543	1.19506	0.947924	1.3465	0.910961	0.0720215	0.0231066	0.0522055	0.0597686	0.0621632	0.0865363	0.0388908	0.081277
sp|P60906|SYH_ECOLI	Histidine--tRNA ligase OS=Escherichia coli (strain K12) GN=hisS PE=1 SV=2	1	1.11951	1.06629	1.02407	1.14675	0.962029	1.41275	1.00152	0.0194986	0.148278	0.0145537	0.0338948	0.0344321	0.0170783	0.00860968	0.0251804
sp|P61175|RL22_ECOLI	50S ribosomal protein L22 OS=Escherichia coli (strain K12) GN=rplV PE=1 SV=1	1	0.97548	1.04076	0.996394	1.00894	0.865587	1.09503	1.19079	0.0171828	0.120427	0.0241894	0.0465039	0.0132559	0.0123563	0.0203382	0.082193
sp|P61316|LOLA_ECOLI	Outer-membrane lipoprotein carrier protein OS=Escherichia coli (strain K12) GN=lolA PE=1 SV=1	1	1.03853	1.15916	1.20306	0.911723	1.58355	1.01758	1.63276	0.0501539	0.123828	0.0430338	0.0726891	0.0251942	0.0610545	0.0335926	0.0361252
sp|P61320|LOLB_ECOLI	Outer-membrane lipoprotein LolB OS=Escherichia coli (strain K12) GN=lolB PE=1 SV=1	1	0.903749	0.926339	0.919869	0.854868	0.964161	0.665572	0.760812	0.0562215	0.0494642	0.0582762	0.0227459	0.0386222	0.0403287	0.0166521	0.0547584
sp|P61517|CAN_ECOLI	Carbonic anhydrase 2 OS=Escherichia coli (strain K12) GN=can PE=1 SV=1	1	0.906091	1.03131	0.969392	1.24481	0.944512	1.66705	1.14947	0.0698467	0.0741996	0.0441175	0.0329683	0.0531245	0.0804779	0.0490192	0.146279
sp|P61714|RISB_ECOLI	6,7-dimethyl-8-ribityllumazine synthase OS=Escherichia coli (strain K12) GN=ribE PE=1 SV=1	1	0.911941	0.990595	0.913088	1.02758	0.884452	1.05557	1.19504	0.17433	0.0540699	0.0860095	0.0639574	0.101877	0.00243315	0.126951	0.140806
sp|P61887|RMLA2_ECOLI	Glucose-1-phosphate thymidylyltransferase 2 OS=Escherichia coli (strain K12) GN=rffH PE=1 SV=1	1	0.877386	0.951078	0.795737	1.01757	0.831496	0.894022	0.925831	0.0351663	0.0467406	0.0653895	0.0216017	0.0612956	0.0341516	0.0291732	0.0404709
sp|P61949|FLAV_ECOLI	Flavodoxin-1 OS=Escherichia coli (strain K12) GN=fldA PE=1 SV=2	1	0.95939	1.06063	1.08351	1.01922	1.0811	1.1497	1.18168	0.0314923	0.0272837	0.0633528	0.0678339	0.0158733	0.025289	0.0181708	0.114759
sp|P62399|RL5_ECOLI	50S ribosomal protein L5 OS=Escherichia coli (strain K12) GN=rplE PE=1 SV=2	1	0.926591	1.1424	1.08242	1.10304	1.08132	1.20431	1.45079	0.0240038	0.0748584	0.0510466	0.0592659	0.0184326	0.055504	0.0336482	0.121174
sp|P62615|ISPE_ECOLI	4-diphosphocytidyl-2-C-methyl-D-erythritol kinase OS=Escherichia coli (strain K12) GN=ispE PE=1 SV=1	1	1.00973	1.07761	1.0745	1.11058	1.02554	0.885979	1.05326	0.0757942	0.0936318	0.0580218	0.0628995	0.0455644	0.0442441	0.0807631	0.0330908
sp|P62617|ISPF_ECOLI	2-C-methyl-D-erythritol 2,4-cyclodiphosphate synthase OS=Escherichia coli (strain K12) GN=ispF PE=1 SV=1	1	0.813411	1.11745	0.838686	0.963987	0.922677	1.00284	1.47556	0.0727126	0.0933832	0.00839886	0.115487	0.0393882	0.0742775	0.0650342	0.273998
sp|P62620|ISPG_ECOLI	4-hydroxy-3-methylbut-2-en-1-yl diphosphate synthase (flavodoxin) OS=Escherichia coli (strain K12) GN=ispG PE=1 SV=1	1	1.09011	0.978974	1.01799	1.00055	0.955645	1.01075	0.810381	0.0435008	0.0795088	0.0101568	0.0156363	0.0367221	0.0087633	0.0371304	0.0180993
sp|P62623|ISPH_ECOLI	4-hydroxy-3-methylbut-2-enyl diphosphate reductase OS=Escherichia coli (strain K12) GN=ispH PE=1 SV=1	1	0.999567	0.977087	1.06958	1.03278	1.01524	1.07452	1.02473	0.0227131	0.0570428	0.0516721	0.0373331	0.0257006	0.0204338	0.0223109	0.122059
sp|P62672|APAG_ECOLI	Protein ApaG OS=Escherichia coli (strain K12) GN=apaG PE=3 SV=1	1	0.993659	0.926211	0.91238	0.832943	0.897514	0.530814	0.624878	0.0254622	0.0953927	0.0551759	0.0194945	0.0131452	0.0515932	0.0480053	0.0362491
sp|P62768|YAEH_ECOLI	UPF0325 protein YaeH OS=Escherichia coli (strain K12) GN=yaeH PE=3 SV=1	1	0.930539	0.968442	1.02489	0.867904	1.15903	0.729934	1.14677	0.013224	0.0265126	0.0448955	0.0695758	0.00562899	0.0373157	0.0273236	0.109182
sp|P63020|NFUA_ECOLI	Fe/S biogenesis protein NfuA OS=Escherichia coli (strain K12) GN=nfuA PE=1 SV=1	1	0.994085	0.985107	1.06422	0.935029	1.08597	1.06185	1.16187	0.110179	0.0297775	0.0319797	0.137662	0.0269247	0.057898	0.0424701	0.140638
sp|P63177|RLMB_ECOLI	23S rRNA (guanosine-2'-O-)-methyltransferase RlmB OS=Escherichia coli (strain K12) GN=rlmB PE=1 SV=1	1	1.13657	0.988528	1.03407	1.01987	0.944649	1.20516	1.08392	0.0476317	0.229079	0.0612261	0.0376576	0.050424	0.0539452	0.13202	0.108249
sp|P63224|GMHA_ECOLI	Phosphoheptose isomerase OS=Escherichia coli (strain K12) GN=gmhA PE=1 SV=1	1	0.962892	1.01918	1.13946	1.14445	0.997411	0.935905	1.54199	0.0764316	0.168546	0.139756	0.189081	0.0227174	0.104189	0.154582	0.225912
sp|P63228|GMHBB_ECOLI	D-glycero-beta-D-manno-heptose-1,7-bisphosphate 7-phosphatase OS=Escherichia coli (strain K12) GN=gmhB PE=1 SV=1	1	0.983161	0.909119	0.804721	0.761387	0.74044	0.732273	0.684558	0.0931667	0.091731	0.107045	0.033365	0.0455578	0.0161518	0.0586193	0.047027
sp|P63235|GADC_ECOLI	Probable glutamate/gamma-aminobutyrate antiporter OS=Escherichia coli (strain K12) GN=gadC PE=1 SV=1	1	1.17058	0.8547	0.73828	0.893152	0.551034	0.198793	0.284343	0.0574569	0.0298847	0.0608519	0.0531495	0.0355277	0.0387899	0.00421584	0.0146174
sp|P63284|CLPB_ECOLI	Chaperone protein ClpB OS=Escherichia coli (strain K12) GN=clpB PE=1 SV=1	1	1.06463	1.08294	1.51655	0.890771	2.03194	1.11417	2.05824	0.00605947	0.0196802	0.0162081	0.0392327	0.0231038	0.0119826	0.0190504	0.0460444
sp|P63386|MLAF_ECOLI	Probable phospholipid import ATP-binding protein MlaF OS=Escherichia coli (strain K12) GN=mlaF PE=1 SV=1	1	1.01708	1.19359	1.23037	1.16976	1.33615	1.56303	1.68677	0.0544015	0.105537	0.0770027	0.0998058	0.0479469	0.056191	0.0948841	0.200942
sp|P63389|YHES_ECOLI	Uncharacterized ABC transporter ATP-binding protein YheS OS=Escherichia coli (strain K12) GN=yheS PE=1 SV=1	1	1.22468	0.89155	1.15496	1.30834	1.10483	1.62074	0.72599	0.162849	0.125728	0.088247	0.126443	0.0708284	0.0167709	0.247271	0.153056
sp|P63417|YHBS_ECOLI	Uncharacterized N-acetyltransferase YhbS OS=Escherichia coli (strain K12) GN=yhbS PE=3 SV=1	1	0.968679	0.949378	0.994511	0.844826	1.17178	0.715242	1.03583	0.0212493	0.0897438	0.0619333	0.012708	0.0328775	0.0645365	0.0116642	0.100784
sp|P63883|AMIC_ECOLI	N-acetylmuramoyl-L-alanine amidase AmiC OS=Escherichia coli (strain K12) GN=amiC PE=1 SV=1	1	1.00461	1.08337	1.04179	1.03922	1.04441	1.23277	1.15354	0.107755	0.138977	0.138996	0.120426	0.0707196	0.11573	0.0353129	0.140925
sp|P64429|YPFJ_ECOLI	Uncharacterized protein YpfJ OS=Escherichia coli (strain K12) GN=ypfJ PE=4 SV=1	1	0.923455	0.875579	0.934465	0.963763	0.877989	0.831671	0.660692	0.00816619	0.0424055	0.0223888	0.0276403	0.0312309	0.0403457	0.0426629	0.0965343
sp|P64451|YDCL_ECOLI	Uncharacterized lipoprotein YdcL OS=Escherichia coli (strain K12) GN=ydcL PE=3 SV=1	1	0.730782	1.10502	0.960547	0.679008	1.02787	0.663277	0.989749	0.0583236	0.111952	0.0617786	0.0591292	0.0138577	0.07192	0.0656813	0.0867849
sp|P64455|YDCY_ECOLI	Uncharacterized protein YdcY OS=Escherichia coli (strain K12) GN=ydcY PE=1 SV=1	1	0.968376	0.928946	0.948528	0.812245	0.918699	0.574526	0.72739	0.015636	0.142465	0.0248834	0.0615888	0.0205136	0.0450444	0.0480142	0.0364236
sp|P64463|YDFZ_ECOLI	Putative selenoprotein YdfZ OS=Escherichia coli (strain K12) GN=ydfZ PE=1 SV=1	1	0.919737	0.913932	0.91768	0.876718	0.855633	0.714531	0.500594	0.0365883	0.0228297	0.0465718	0.0745194	0.025449	0.0151978	0.0130024	0.0172474
sp|P64467|CNU_ECOLI	OriC-binding nucleoid-associated protein OS=Escherichia coli (strain K12) GN=cnu PE=1 SV=1	1	0.855828	0.78478	0.757394	0.73079	0.613448	0.282975	0.449793	0.0276224	0.0538526	0.0209177	0.065463	0.0271315	0.0163062	0.0161266	0.0299424
sp|P64476|YDIH_ECOLI	Uncharacterized protein YdiH OS=Escherichia coli (strain K12) GN=ydiH PE=4 SV=2	1	1.11882	0.809454	0.872177	1.00174	0.760005	0.858879	0.708936	0.0204071	0.0952719	0.0423927	0.0883952	0.0423184	0.0742745	0.100879	0.0565934
sp|P64483|YEAK_ECOLI	Uncharacterized protein YeaK OS=Escherichia coli (strain K12) GN=yeaK PE=4 SV=1	1	0.862497	1.084	0.982358	0.988132	0.854966	0.997422	0.794887	0.0894718	0.0984927	0.145582	0.0784262	0.173288	0.0209826	0.101281	0.103234
sp|P64499|YEBO_ECOLI	Uncharacterized protein YebO OS=Escherichia coli (strain K12) GN=yebO PE=4 SV=1	1	1.00638	1.05299	2.42713	1.23014	0.941034	2.50752	1.20873	0.0615285	0.0257967	0.0775146	1.9884	0.050951	0.0982368	1.3855	0.253784
sp|P64503|YEBV_ECOLI	Uncharacterized protein YebV OS=Escherichia coli (strain K12) GN=yebV PE=1 SV=1	1	0.870172	0.66294	0.667321	0.664262	0.661578	0.308543	0.273672	0.0456868	0.0498996	0.0580352	0.0336454	0.017082	0.0223398	0.0283065	0.0274752
sp|P64506|YEBY_ECOLI	Uncharacterized protein YebY OS=Escherichia coli (strain K12) GN=yebY PE=3 SV=1	1	0.776067	2.01559	1.71616	1.18488	2.24564	0.935724	3.22647	0.0459072	0.154985	0.30262	0.216087	0.140659	0.172486	0.114185	0.346394
sp|P64519|YODD_ECOLI	Uncharacterized protein YodD OS=Escherichia coli (strain K12) GN=yodD PE=4 SV=1	1	0.800027	0.754456	0.711663	0.631651	1.08263	0.305408	0.521443	0.0490128	0.0436121	0.0688679	0.0241291	0.0314239	0.0689659	0.0128825	0.30982
sp|P64534|RCNB_ECOLI	Nickel/cobalt homeostasis protein RcnB OS=Escherichia coli (strain K12) GN=rcnB PE=1 SV=1	1	1.0221	1.13744	1.30151	0.917639	1.17349	0.762782	1.45103	0.0543688	0.0392762	0.0496759	0.112895	0.0320368	0.0746401	0.0197983	0.0645353
sp|P64540|YFCL_ECOLI	Uncharacterized protein YfcL OS=Escherichia coli (strain K12) GN=yfcL PE=4 SV=1	1	0.785737	1.07074	0.967158	0.95622	0.750953	0.977631	0.640455	0.0290249	0.0251671	0.0771984	0.038215	0.0707525	0.0329733	0.15805	0.0831849
sp|P64545|YFGG_ECOLI	Uncharacterized protein YfgG OS=Escherichia coli (strain K12) GN=yfgG PE=4 SV=1	1	1.01707	1.06171	1.08215	1.01949	0.882117	0.862823	0.939798	0.0371012	0.0526572	0.0306864	0.111487	0.0346921	0.0520401	0.0377811	0.090637
sp|P64554|QUEE_ECOLI	7-carboxy-7-deazaguanine synthase OS=Escherichia coli (strain K12) GN=queE PE=1 SV=1	1	0.889977	0.86617	0.814497	0.765265	0.988284	0.993718	0.862929	0.0147245	0.11394	0.095712	0.0556801	0.155489	0.0530754	0.0963716	0.180591
sp|P64581|YQJD_ECOLI	Uncharacterized protein YqjD OS=Escherichia coli (strain K12) GN=yqjD PE=1 SV=1	1	0.938347	0.813027	0.830541	0.719108	0.79823	0.387777	0.700771	0.0140864	0.061279	0.0509754	0.0499432	0.0119571	0.00709672	0.0144503	0.0227541
sp|P64585|YQJE_ECOLI	Inner membrane protein YqjE OS=Escherichia coli (strain K12) GN=yqjE PE=1 SV=1	1	1.00732	0.891266	0.93731	0.795903	0.810049	1.17513	0.707401	0.0713266	0.109542	0.109657	0.0756463	0.0347761	0.0457403	0.845259	0.0955799
sp|P64588|YQJI_ECOLI	Transcriptional regulator YqjI OS=Escherichia coli (strain K12) GN=yqjI PE=1 SV=1	1	1.17229	1.10468	1.15019	1.10987	1.3814	1.05557	1.29584	0.0598476	0.101463	0.0409496	0.0717974	0.0421478	0.0685616	0.00969439	0.0666958
sp|P64596|YRAP_ECOLI	Uncharacterized protein YraP OS=Escherichia coli (strain K12) GN=yraP PE=3 SV=1	1	0.950164	1.02892	1.06028	0.998295	1.12317	1.00062	1.23661	0.000531795	0.034677	0.0138842	0.0279304	0.0186126	0.0246507	0.0332144	0.0847488
sp|P64602|MLAB_ECOLI	Probable phospholipid ABC transporter-binding protein MlaB OS=Escherichia coli (strain K12) GN=mlaB PE=1 SV=1	1	0.984261	0.928739	1.07222	0.951264	1.05272	1.09134	1.1581	0.00629434	0.0928925	0.0308856	0.0668764	0.0153302	0.0418211	0.0461984	0.125985
sp|P64604|MLAD_ECOLI	Probable phospholipid ABC transporter-binding protein MlaD OS=Escherichia coli (strain K12) GN=mlaD PE=1 SV=1	1	1.06415	1.10585	1.19329	1.11037	1.23014	1.60178	1.73483	0.0632901	0.0546527	0.0299137	0.0462366	0.0286862	0.0311622	0.0464013	0.109317
sp|P64610|YRBL_ECOLI	Uncharacterized protein YrbL OS=Escherichia coli (strain K12) GN=yrbL PE=2 SV=1	1	1.06546	1.37659	1.70551	1.0508	1.65285	0.505417	5.08956	0.143932	0.361584	0.0421408	0.190143	0.144439	0.128132	0.0925308	0.52829
sp|P64612|ZAPE_ECOLI	Cell division protein ZapE OS=Escherichia coli (strain K12) GN=zapE PE=1 SV=1	1	0.849925	0.87471	0.773153	1.08038	0.787196	1.28277	0.773445	0.0465516	0.099464	0.0868276	0.0442056	0.0842535	0.0837666	0.0141963	0.104901
sp|P64624|YHEO_ECOLI	Uncharacterized protein YheO OS=Escherichia coli (strain K12) GN=yheO PE=4 SV=1	1	1.07576	1.03654	0.97294	1.08162	0.85246	0.828753	0.546121	0.0695451	0.104841	0.0679268	0.0612849	0.0630427	0.0401198	0.0334044	0.0411087
sp|P64636|YRFG_ECOLI	GMP/IMP nucleotidase YrfG OS=Escherichia coli (strain K12) GN=yrfG PE=1 SV=1	1	0.988678	0.809883	1.43307	1.14403	1.26642	1.26802	0.92379	0.143191	0.086856	0.13535	0.199906	0.108115	0.155756	0.245299	0.239791
sp|P65292|YGDI_ECOLI	Uncharacterized lipoprotein YgdI OS=Escherichia coli (strain K12) GN=ygdI PE=3 SV=1	1	0.805767	0.811417	0.728835	0.718912	0.50277	0.617621	0.578337	0.0818241	0.157669	0.0727243	0.0954315	0.0379806	0.0235151	0.0449662	0.109053
sp|P65367|YQCA_ECOLI	Uncharacterized protein YqcA OS=Escherichia coli (strain K12) GN=yqcA PE=3 SV=1	1	1.04255	0.998928	1.12615	0.929395	1.15558	0.978489	1.06708	0.0646455	0.131081	0.0558214	0.0602035	0.0135044	0.0563402	0.0580949	0.0357176
sp|P65556|YFCD_ECOLI	Uncharacterized Nudix hydrolase YfcD OS=Escherichia coli (strain K12) GN=yfcD PE=1 SV=1	1	1.003	0.992749	1.02704	0.923518	1.09728	0.89517	1.11976	0.0674123	0.0420904	0.139698	0.0600179	0.09156	0.0920038	0.0518373	0.0400383
sp|P65870|QUED_ECOLI	6-carboxy-5,6,7,8-tetrahydropterin synthase OS=Escherichia coli (strain K12) GN=queD PE=1 SV=1	1	0.981115	1.17925	0.839308	1.08555	0.836795	1.25257	1.12893	0.0316075	0.272176	0.137772	0.17501	0.0609932	0.0852823	0.189538	0.12903
sp|P66817|DIAA_ECOLI	DnaA initiator-associating protein DiaA OS=Escherichia coli (strain K12) GN=diaA PE=1 SV=1	1	1.0153	1.0142	0.890489	1.43296	0.880168	1.58811	1.0323	0.22447	0.256312	0.178973	0.13084	0.256509	0.112628	0.300332	0.12355
sp|P66948|BEPA_ECOLI	Beta-barrel assembly-enhancing protease OS=Escherichia coli (strain K12) GN=bepA PE=1 SV=1	1	1.03712	1.06039	0.992514	0.989087	0.972941	0.698543	0.83348	0.0169193	0.0178647	0.0537127	0.0639465	0.0774077	0.0274452	0.0324748	0.0863812
sp|P67080|YGGS_ECOLI	UPF0001 protein YggS OS=Escherichia coli (strain K12) GN=yggS PE=1 SV=1	1	0.950887	1.00983	0.994071	1.03851	1.00135	1.06186	1.08831	0.0299397	0.0946116	0.0785972	0.0704532	0.0505004	0.0490038	0.0624893	0.0164772
sp|P67087|RSMI_ECOLI	Ribosomal RNA small subunit methyltransferase I OS=Escherichia coli (strain K12) GN=rsmI PE=1 SV=1	1	1.00659	0.726978	0.888105	0.744208	0.89982	0.864232	0.519509	0.0477132	0.10669	0.113957	0.0618763	0.173852	0.0634833	0.0756857	0.0685324
sp|P67095|YFCE_ECOLI	Phosphodiesterase YfcE OS=Escherichia coli (strain K12) GN=yfcE PE=1 SV=1	1	0.888733	1.05353	1.07564	1.07724	1.11668	1.0436	1.21017	0.0148471	0.0483842	0.0961292	0.136768	0.0549579	0.0890926	0.0167264	0.0486392
sp|P67603|YQFB_ECOLI	UPF0267 protein YqfB OS=Escherichia coli (strain K12) GN=yqfB PE=1 SV=1	1	1.01775	1.00258	1.09902	1.00737	0.990548	1.02703	1.00836	0.0393574	0.0397804	0.0391855	0.0842202	0.0189679	0.034168	0.0232272	0.0844989
sp|P67660|YHAJ_ECOLI	Uncharacterized HTH-type transcriptional regulator YhaJ OS=Escherichia coli (strain K12) GN=yhaJ PE=3 SV=1	1	0.989741	1.13512	1.02133	1.12313	1.11077	1.65823	1.64021	0.0921279	0.063959	0.0174077	0.00431793	0.0471022	0.0684275	0.0406055	0.50628
sp|P67662|AAER_ECOLI	HTH-type transcriptional activator AaeR OS=Escherichia coli (strain K12) GN=aaeR PE=3 SV=1	1	1.10932	1.57438	1.01514	1.37241	1.27688	0.681929	1.19414	0.125897	0.152963	0.129421	0.0239543	0.0397399	0.0856744	0.024267	0.151519
sp|P67826|CUTC_ECOLI	Copper homeostasis protein CutC OS=Escherichia coli (strain K12) GN=cutC PE=3 SV=1	1	0.825158	1.14676	0.957944	0.91948	1.01608	1.39727	1.21847	0.056164	0.185934	0.11033	0.0487074	0.0979457	0.0894249	0.105134	0.0946011
sp|P67910|HLDD_ECOLI	ADP-L-glycero-D-manno-heptose-6-epimerase OS=Escherichia coli (strain K12) GN=hldD PE=1 SV=1	1	1.00596	1.03633	1.07083	0.966535	1.04447	0.847766	1.0904	0.0228892	0.0286904	0.0158622	0.0270703	0.0154035	0.0375087	0.0202776	0.10367
sp|P68191|SRA_ECOLI	Stationary-phase-induced ribosome-associated protein OS=Escherichia coli (strain K12) GN=sra PE=1 SV=1	1	0.892626	0.892268	0.868223	0.770369	0.933457	0.490829	0.595111	0.0103878	0.03651	0.093772	0.0654391	0.0272915	0.0626966	0.0281787	0.0350476
sp|P68206|YJBJ_ECOLI	UPF0337 protein YjbJ OS=Escherichia coli (strain K12) GN=yjbJ PE=1 SV=1	1	1.18029	1.3059	1.0103	0.663906	3.88884	1.26453	1.61335	0.155278	0.20001	0.38968	0.292279	0.0804184	0.610694	0.458899	0.572962
sp|P68679|RS21_ECOLI	30S ribosomal protein S21 OS=Escherichia coli (strain K12) GN=rpsU PE=1 SV=2	1	0.985124	0.997777	1.01673	1.04166	0.889953	1.13861	0.949535	0.0309969	0.0527892	0.0617962	0.0832165	0.0217079	0.0294055	0.0141393	0.022487
sp|P68688|GLRX1_ECOLI	Glutaredoxin-1 OS=Escherichia coli (strain K12) GN=grxA PE=1 SV=1	1	0.74516	1.10902	0.991493	0.970314	0.898129	0.766916	0.928151	0.0662125	0.0526159	0.0420172	0.0626702	0.0358323	0.0407561	0.0379052	0.204399
sp|P68739|NFI_ECOLI	Endonuclease V OS=Escherichia coli (strain K12) GN=nfi PE=1 SV=1	1	0.893589	1.02611	0.755259	1.48111	0.364821	0.958251	0.123014	0.359343	0.249991	0.397768	0.206556	0.42319	0.151374	0.371224	0.160103
sp|P68767|AMPA_ECOLI	Cytosol aminopeptidase OS=Escherichia coli (strain K12) GN=pepA PE=1 SV=1	1	0.92097	0.868059	0.891871	0.864028	0.731108	0.873045	0.671311	0.109667	0.0364285	0.00927066	0.0396808	0.0687296	0.0336822	0.0929091	0.0381543
sp|P68919|RL25_ECOLI	50S ribosomal protein L25 OS=Escherichia coli (strain K12) GN=rplY PE=1 SV=1	1	1.02955	1.08877	0.993551	1.04338	0.95115	1.10822	1.17039	0.0103687	0.0443818	0.0116992	0.0442338	0.019447	0.00495214	0.0120997	0.0155101
sp|P69222|IF1_ECOLI	Translation initiation factor IF-1 OS=Escherichia coli (strain K12) GN=infA PE=1 SV=2	1	1.05788	1.03858	1.04382	1.04186	1.01375	1.1645	1.29249	0.0121056	0.100936	0.0179054	0.0551598	0.0485108	0.0310888	0.0110786	0.113534
sp|P69228|BAER_ECOLI	Transcriptional regulatory protein BaeR OS=Escherichia coli (strain K12) GN=baeR PE=1 SV=1	1	1.17145	0.998126	0.901928	1.05667	0.936948	1.06491	0.406153	0.0124496	0.0143501	0.0636966	0.0726857	0.074419	0.264375	0.0121848	0.0412888
sp|P69411|RCSF_ECOLI	Outer membrane lipoprotein RcsF OS=Escherichia coli (strain K12) GN=rcsF PE=1 SV=1	1	1.06469	1.10096	1.11058	0.972884	1.21972	0.81618	1.10251	0.0253097	0.0252288	0.0250129	0.0504732	0.0280766	0.012634	0.0171151	0.0655918
sp|P69423|TATC_ECOLI	Sec-independent protein translocase protein TatC OS=Escherichia coli (strain K12) GN=tatC PE=1 SV=2	1	0.943157	0.910713	0.956071	1.11733	0.798384	1.09623	0.771201	0.0610895	0.0954494	0.0247782	0.0911933	0.0989484	0.0734117	0.0191724	0.0964211
sp|P69425|TATB_ECOLI	Sec-independent protein translocase protein TatB OS=Escherichia coli (strain K12) GN=tatB PE=1 SV=1	1	0.917386	0.912056	0.953297	0.908493	0.979298	0.954006	0.857382	0.038538	0.0324775	0.106839	0.0821367	0.0914607	0.0583358	0.0457984	0.148481
sp|P69428|TATA_ECOLI	Sec-independent protein translocase protein TatA OS=Escherichia coli (strain K12) GN=tatA PE=1 SV=1	1	0.797792	0.926318	0.98664	0.922638	0.926131	1.02149	0.947329	0.0517049	0.0610838	0.0906798	0.0444867	0.110561	0.0291202	0.0515312	0.134474
sp|P69488|CUTA_ECOLI	Divalent-cation tolerance protein CutA OS=Escherichia coli (strain K12) GN=cutA PE=1 SV=1	1	0.837385	1.02671	1.3889	0.957076	1.64797	0.966098	1.35488	0.123457	0.0434622	0.236989	0.249193	0.0896938	0.179774	0.0557238	0.313644
sp|P69490|CCME_ECOLI	Cytochrome c-type biogenesis protein CcmE OS=Escherichia coli (strain K12) GN=ccmE PE=1 SV=1	1	1.12199	1.10485	1.09997	1.13252	0.981324	1.01639	1.16359	0.260535	0.229939	0.177726	0.0879021	0.0543489	0.0544682	0.0436551	0.221762
sp|P69503|APT_ECOLI	Adenine phosphoribosyltransferase OS=Escherichia coli (strain K12) GN=apt PE=1 SV=1	1	1.00128	1.11571	1.00163	1.07589	1.1207	1.30092	1.64636	0.0706299	0.0545719	0.0769202	0.0290921	0.00979014	0.035813	0.133671	0.100151
sp|P69739|MBHS_ECOLI	Hydrogenase-1 small chain OS=Escherichia coli (strain K12) GN=hyaA PE=1 SV=1	1	0.919572	0.763615	0.805771	0.800799	0.649264	0.395134	0.229284	0.0248631	0.0728406	0.0173125	0.0224268	0.0281892	0.0187416	0.0177414	0.0562964
sp|P69741|MBHT_ECOLI	Hydrogenase-2 small chain OS=Escherichia coli (strain K12) GN=hybO PE=1 SV=1	1	1.25031	1.1287	1.22523	1.31489	1.17259	1.65177	1.34648	0.0829757	0.258847	0.0306776	0.0426322	0.0254483	0.0583232	0.121145	0.0366908
sp|P69776|LPP_ECOLI	Major outer membrane lipoprotein Lpp OS=Escherichia coli (strain K12) GN=lpp PE=1 SV=1	1	0.868393	0.845195	0.859465	0.939538	0.719386	0.74937	0.695638	0.0678402	0.100516	0.0980353	0.0305643	0.105922	0.0257378	0.0785391	0.114159
sp|P69811|PTFAH_ECOLI	Multiphosphoryl transfer protein OS=Escherichia coli (strain K12) GN=fruB PE=2 SV=1	1	0.957698	1.06955	1.50532	1.10562	2.53197	1.20831	2.10876	0.0417009	0.0333719	0.0214886	0.00481147	0.0238407	0.0607066	0.0338834	0.131351
sp|P69828|PTKA_ECOLI	Galactitol-specific phosphotransferase enzyme IIA component OS=Escherichia coli (strain K12) GN=gatA PE=3 SV=1	1	0.957297	1.10551	1.43565	1.1406	1.59383	1.24286	1.65829	0.016523	0.0386175	0.0414788	0.0647828	0.0113393	0.0786928	0.00661157	0.140187
sp|P69829|PTSN_ECOLI	Nitrogen regulatory protein OS=Escherichia coli (strain K12) GN=ptsN PE=1 SV=1	1	1.01014	0.943298	1.02603	1.07738	1.06245	1.1712	0.985388	0.0587094	0.0760795	0.0121627	0.139053	0.0548086	0.0938557	0.0746555	0.0523168
sp|P69831|PTKC_ECOLI	Galactitol permease IIC component OS=Escherichia coli (strain K12) GN=gatC PE=1 SV=1	1	1.07612	0.955285	1.18815	1.13995	1.05721	1.01161	0.640199	0.0501459	0.113116	0.0759749	0.0956468	0.0518675	0.0577092	0.0526572	0.0507278
sp|P69874|POTA_ECOLI	Spermidine/putrescine import ATP-binding protein PotA OS=Escherichia coli (strain K12) GN=potA PE=1 SV=1	1	0.958624	1.06498	0.966764	1.10384	0.986705	1.38352	1.14671	0.0399324	0.0269179	0.0113429	0.0693342	0.057398	0.0209574	0.0337023	0.0847626
sp|P69908|DCEA_ECOLI	Glutamate decarboxylase alpha OS=Escherichia coli (strain K12) GN=gadA PE=1 SV=1	1	0.966867	0.817842	0.735103	0.668495	0.620753	0.113234	0.306789	0.0397272	0.0343931	0.0273065	0.024274	0.00573981	0.00537669	0.00691448	0.00995742
sp|P69910|DCEB_ECOLI	Glutamate decarboxylase beta OS=Escherichia coli (strain K12) GN=gadB PE=1 SV=1	1	0.963768	0.826514	0.741383	0.71585	0.601451	0.12029	0.275861	0.038921	0.0237774	0.00549368	0.0101894	0.0120262	0.00509204	0.00251168	0.0102262
sp|P69913|CSRA_ECOLI	Carbon storage regulator OS=Escherichia coli (strain K12) GN=csrA PE=1 SV=1	1	0.952465	1.03147	1.03942	1.00202	0.942351	1.06442	0.982256	0.0560891	0.0699043	0.0972417	0.0700886	0.0464408	0.0263679	0.0126454	0.0323264
sp|P75691|YAHK_ECOLI	Aldehyde reductase YahK OS=Escherichia coli (strain K12) GN=yahK PE=1 SV=1	1	1.0029	0.920176	0.881549	0.799246	0.838183	0.44548	0.672441	0.0265771	0.0175991	0.0507349	0.0229669	0.0268472	0.00699307	0.0101792	0.0466934
sp|P75694|YAHO_ECOLI	Uncharacterized protein YahO OS=Escherichia coli (strain K12) GN=yahO PE=3 SV=1	1	0.961508	1.92931	1.57401	1.22314	2.19013	0.84763	2.29927	0.0130651	0.0681182	0.189934	0.138322	0.119766	0.189428	0.0343313	0.158874
sp|P75713|ALLE_ECOLI	(S)-ureidoglycine aminohydrolase OS=Escherichia coli (strain K12) GN=allE PE=1 SV=1	1	0.879041	1.01049	1.15095	1.16046	1.18516	1.37975	1.23298	0.0375754	0.0831167	0.0823387	0.17121	0.0469945	0.0291573	0.188771	0.0697656
sp|P75728|UBIF_ECOLI	2-octaprenyl-3-methyl-6-methoxy-1,4-benzoquinol hydroxylase OS=Escherichia coli (strain K12) GN=ubiF PE=1 SV=1	1	1.25049	0.981104	0.938948	0.971983	0.949973	1.00704	0.691135	0.0458799	0.130783	0.0173992	0.00762845	0.0168175	0.0352555	0.0173037	0.0768933
sp|P75745|YBGK_ECOLI	Uncharacterized protein YbgK OS=Escherichia coli (strain K12) GN=ybgK PE=4 SV=1	1	1.16815	1.01914	0.985058	0.967893	0.908122	0.796639	0.846122	0.0308587	0.146316	0.0367778	0.0366921	0.0261949	0.0380508	0.0218727	0.0121824
sp|P75746|YBGL_ECOLI	UPF0271 protein YbgL OS=Escherichia coli (strain K12) GN=ybgL PE=1 SV=1	1	0.993294	0.802862	0.907741	0.701961	0.563498	0.267	0.319908	0.0705103	0.253939	0.241777	0.0977384	0.0579654	0.0557204	0.0489092	0.020789
sp|P75777|YBHG_ECOLI	UPF0194 membrane protein YbhG OS=Escherichia coli (strain K12) GN=ybhG PE=3 SV=1	1	1.04137	0.793382	0.976074	0.721487	0.971468	0.602691	0.602303	0.185333	0.0887226	0.0359125	0.0544337	0.0529256	0.0863422	0.0405542	0.0181311
sp|P75780|FIU_ECOLI	Catecholate siderophore receptor Fiu OS=Escherichia coli (strain K12) GN=fiu PE=1 SV=1	1	0.874874	1.01707	1.0069	0.855503	1.15681	1.09527	1.22408	0.203541	0.152235	0.259572	0.22452	0.0902898	0.165462	0.115776	0.231202
sp|P75782|RLMF_ECOLI	Ribosomal RNA large subunit methyltransferase F OS=Escherichia coli (strain K12) GN=rlmF PE=1 SV=2	1	1.14911	1.00745	1.01981	1.08623	0.942653	1.09753	0.902984	0.0218841	0.0649407	0.0678628	0.0509067	0.0299062	0.0697961	0.0910082	0.0927002
sp|P75796|GSIA_ECOLI	Glutathione import ATP-binding protein GsiA OS=Escherichia coli (strain K12) GN=gsiA PE=1 SV=3	1	1.20663	1.07927	0.8868	1.15192	0.791093	0.850607	0.441283	0.133462	0.0991455	0.0929383	0.130704	0.0506515	0.0632404	0.0715724	0.0279161
sp|P75797|GSIB_ECOLI	Glutathione-binding protein GsiB OS=Escherichia coli (strain K12) GN=gsiB PE=1 SV=1	1	1.09366	1.02373	1.0091	0.976548	0.957723	0.816772	0.648198	0.0772121	0.0532078	0.0750551	0.0407826	0.0238726	0.0379731	0.0442584	0.0792582
sp|P75798|GSIC_ECOLI	Glutathione transport system permease protein GsiC OS=Escherichia coli (strain K12) GN=gsiC PE=1 SV=1	1	1.91879	1.2748	1.10054	1.70783	0.748531	1.3113	0.457774	0.341928	0.321072	0.492803	0.358555	0.411385	0.290392	0.163463	0.0816442
sp|P75801|YLIF_ECOLI	Putative lipoprotein YliF OS=Escherichia coli (strain K12) GN=yliF PE=3 SV=1	1	1.2355	1.39297	0.753704	0.698341	1.041	0.584898	0.657185	0.072262	0.210249	0.163436	0.144361	0.614475	0.312535	0.460196	0.19511
sp|P75809|YBJI_ECOLI	5-amino-6-(5-phospho-D-ribitylamino)uracil phosphatase YbjI OS=Escherichia coli (strain K12) GN=ybjI PE=1 SV=3	1	0.975553	1.27879	1.58934	1.28161	1.75022	0.147537	2.40079	0.179287	0.0997724	0.0810422	0.147573	0.133666	0.153283	0.11094	0.398721
sp|P75818|YBJP_ECOLI	Uncharacterized lipoprotein YbjP OS=Escherichia coli (strain K12) GN=ybjP PE=1 SV=1	1	1.04819	0.902334	0.869236	0.827873	0.970795	0.580502	0.910051	0.0195035	0.0945244	0.0366781	0.0496583	0.0138345	0.0278131	0.0155565	0.0442186
sp|P75821|YBJS_ECOLI	Uncharacterized protein YbjS OS=Escherichia coli (strain K12) GN=ybjS PE=3 SV=2	1	1.23016	1.26336	0.966845	1.33653	1.05429	1.26832	1.11534	0.155427	0.281517	0.167914	0.0327413	0.117919	0.0410445	0.0859325	0.250472
sp|P75823|LTAE_ECOLI	Low specificity L-threonine aldolase OS=Escherichia coli (strain K12) GN=ltaE PE=1 SV=1	1	1.05263	1.08973	1.07973	1.11707	0.949205	1.12105	1.11034	0.0565872	0.0917216	0.0417058	0.0113232	0.0905023	0.0350637	0.0454923	0.104261
sp|P75824|HCR_ECOLI	NADH oxidoreductase HCR OS=Escherichia coli (strain K12) GN=hcr PE=1 SV=3	1	1.0221	0.932933	1.11612	0.970906	1.21148	0.844296	0.703243	0.0339414	0.0928769	0.12515	0.060923	0.0892822	0.0488392	0.0787673	0.0948747
sp|P75829|YBJX_ECOLI	Uncharacterized protein YbjX OS=Escherichia coli (strain K12) GN=ybjX PE=4 SV=1	1	1.18462	0.931485	0.831332	1.22771	0.907093	1.449	0.647964	0.0880285	0.0869925	0.167778	0.0785945	0.130854	0.0391197	0.0463317	0.123503
sp|P75830|MACA_ECOLI	Macrolide export protein MacA OS=Escherichia coli (strain K12) GN=macA PE=1 SV=2	1	1.14258	1.25349	1.1146	1.15646	1.03785	1.56824	1.04321	0.165907	0.18078	0.0317123	0.0945276	0.0534174	0.0780961	0.138511	0.0422094
sp|P75849|YCBL_ECOLI	Uncharacterized protein YcbL OS=Escherichia coli (strain K12) GN=ycbL PE=3 SV=1	1	1.02013	0.976212	1.04667	0.947054	0.990353	1.11092	0.925918	0.0456319	0.0637429	0.0682612	0.0391274	0.0164385	0.00710554	0.0679975	0.0214903
sp|P75863|YCBX_ECOLI	Uncharacterized protein YcbX OS=Escherichia coli (strain K12) GN=ycbX PE=1 SV=1	1	0.956808	1.0915	1.02455	1.13389	0.933506	1.06447	1.12134	0.0208767	0.028735	0.0598306	0.0334962	0.00477951	0.0257709	0.0722301	0.115913
sp|P75864|RLMKL_ECOLI	Ribosomal RNA large subunit methyltransferase K/L OS=Escherichia coli (strain K12) GN=rlmL PE=1 SV=1	1	1.21663	0.992248	1.02598	1.2938	0.809774	1.2118	0.710332	0.0639413	0.0608305	0.114094	0.108833	0.0338028	0.0163253	0.0348141	0.0126713
sp|P75867|LONH_ECOLI	Putative Lon protease homolog OS=Escherichia coli (strain K12) GN=ycbZ PE=3 SV=1	1	1.02161	1.14001	1.08169	1.27779	0.928528	1.89706	1.05172	0.0584732	0.0577854	0.045111	0.0168686	0.0403211	0.0203462	0.0719051	0.0320138
sp|P75874|YCCU_ECOLI	Uncharacterized protein YccU OS=Escherichia coli (strain K12) GN=yccU PE=1 SV=2	1	1.03047	1.0637	1.04339	0.796668	1.00173	0.559063	1.05912	0.0647437	0.0622754	0.0621023	0.0627066	0.0225504	0.0330771	0.0274565	0.166653
sp|P75876|RLMI_ECOLI	Ribosomal RNA large subunit methyltransferase I OS=Escherichia coli (strain K12) GN=rlmI PE=1 SV=2	1	0.984272	1.07362	0.965736	1.13555	0.926076	1.24119	0.929553	0.0829414	0.117848	0.0535804	0.00914679	0.026695	0.0177105	0.0295633	0.107421
sp|P75913|GHRA_ECOLI	Glyoxylate/hydroxypyruvate reductase A OS=Escherichia coli (strain K12) GN=ghrA PE=1 SV=2	1	1.05393	1.19806	1.11342	1.25183	1.19924	1.41887	1.24795	0.0825169	0.0888119	0.0572794	0.0687951	0.0148713	0.102142	0.0398397	0.243732
sp|P75914|YCDX_ECOLI	Probable phosphatase YcdX OS=Escherichia coli (strain K12) GN=ycdX PE=1 SV=1	1	0.927768	1.01482	0.966808	0.993795	0.939154	0.945053	0.918979	0.0121462	0.0152422	0.0440091	0.0428029	0.0840626	0.00328909	0.0135503	0.0926171
sp|P75915|YCDY_ECOLI	Chaperone protein YcdY OS=Escherichia coli (strain K12) GN=ycdY PE=1 SV=1	1	1.08302	1.12169	0.966296	1.16056	0.803325	1.49405	1.15564	0.00865683	0.106809	0.0922405	0.091982	0.0811429	0.0496555	0.0545972	0.208903
sp|P75931|YCEM_ECOLI	Putative oxidoreductase YceM OS=Escherichia coli (strain K12) GN=yceM PE=1 SV=1	1	1.09772	1.02983	0.922376	1.29434	1.15966	0.92937	0.819186	0.173371	0.171372	0.212629	0.110595	0.187815	0.223289	0.294773	0.118979
sp|P75946|YCFL_ECOLI	Uncharacterized protein YcfL OS=Escherichia coli (strain K12) GN=ycfL PE=4 SV=1	1	0.830052	1.06664	1.06141	0.885359	1.12838	0.895609	0.727503	0.0958585	0.120185	0.100518	0.0763801	0.0675931	0.0215573	0.0656045	0.182786
sp|P75949|NAGZ_ECOLI	Beta-hexosaminidase OS=Escherichia coli (strain K12) GN=nagZ PE=1 SV=1	1	0.862497	1.15036	1.39819	0.962569	1.50705	1.42121	1.99148	0.0824316	0.0723372	0.0151576	0.156309	0.0286604	0.110126	0.0503659	0.33615
sp|P75957|LOLD_ECOLI	Lipoprotein-releasing system ATP-binding protein LolD OS=Escherichia coli (strain K12) GN=lolD PE=1 SV=2	1	1.01589	1.01352	0.957014	0.988258	0.944044	1.03736	0.949991	0.0366861	0.0640741	0.0227824	0.0409311	0.0466847	0.031093	0.0341911	0.00736542
sp|P75960|NPD_ECOLI	NAD-dependent protein deacylase OS=Escherichia coli (strain K12) GN=cobB PE=1 SV=2	1	1.0735	1.31794	1.08699	1.24029	1.02397	0.631567	1.3361	0.0134127	0.166989	0.13275	0.0685591	0.04258	0.12212	0.218902	0.255302
sp|P76002|PLIG_ECOLI	Inhibitor of g-type lysozyme OS=Escherichia coli (strain K12) GN=pliG PE=1 SV=1	1	1.02163	2.50416	1.93472	1.34016	3.60607	2.2209	4.32697	0.0448669	0.222543	0.324358	0.338858	0.182508	0.205658	0.474906	0.236672
sp|P76007|NHAP2_ECOLI	K(+)/H(+) antiporter NhaP2 OS=Escherichia coli (strain K12) GN=cvrA PE=1 SV=2	1	1.6117	1.059	0.931084	1.47244	0.82312	1.26855	0.386702	0.19412	0.264302	0.134014	0.179776	0.265755	0.246626	0.140134	0.0724141
sp|P76008|LDCA_ECOLI	Murein tetrapeptide carboxypeptidase OS=Escherichia coli (strain K12) GN=ldcA PE=1 SV=1	1	1.17177	1.14489	1.10743	1.18803	0.989586	1.2252	0.848278	0.03862	0.0365444	0.0732657	0.0421804	0.0492182	0.0514984	0.0233998	0.0600645
sp|P76014|DHAL_ECOLI	PTS-dependent dihydroxyacetone kinase, ADP-binding subunit DhaL OS=Escherichia coli (strain K12) GN=dhaL PE=1 SV=3	1	0.839964	1.1146	1.13069	1.00387	1.21623	0.799993	0.901521	0.0364125	0.0163647	0.0758857	0.0365182	0.045575	0.0282313	0.0511641	0.458066
sp|P76015|DHAK_ECOLI	PTS-dependent dihydroxyacetone kinase, dihydroxyacetone-binding subunit DhaK OS=Escherichia coli (strain K12) GN=dhaK PE=1 SV=2	1	1.05027	0.948057	1.16383	0.95594	1.44904	0.912646	1.51092	0.0261721	0.110427	0.0315675	0.0177701	0.0291634	0.0413393	0.167386	0.0448899
sp|P76027|OPPD_ECOLI	Oligopeptide transport ATP-binding protein OppD OS=Escherichia coli (strain K12) GN=oppD PE=3 SV=2	1	1.03254	0.873457	0.929074	0.802683	0.760299	0.488086	0.585885	0.0448641	0.0230743	0.0473669	0.0363291	0.0174111	0.0239279	0.0117515	0.00632712
sp|P76034|YCIT_ECOLI	Uncharacterized HTH-type transcriptional regulator YciT OS=Escherichia coli (strain K12) GN=yciT PE=3 SV=1	1	1.07955	1.02767	1.10545	1.09305	1.05906	1.34426	1.17661	0.0392995	0.0429532	0.0509788	0.0755121	0.0513028	0.0221817	0.0362722	0.0691429
sp|P76055|TTCA_ECOLI	tRNA 2-thiocytidine biosynthesis protein TtcA OS=Escherichia coli (strain K12) GN=ttcA PE=1 SV=1	1	1.12847	1.09352	1.00593	1.09667	0.862461	0.988176	1.44902	0.0866042	0.0164622	0.0442183	0.068493	0.0348429	0.00739886	0.0641955	0.291977
sp|P76086|PAAX_ECOLI	Transcriptional repressor PaaX OS=Escherichia coli (strain K12) GN=paaX PE=1 SV=1	1	0.853367	1.06935	0.849047	0.800116	0.915122	0.634123	0.936234	0.163524	0.126475	0.0729267	0.0122441	0.104211	0.0738143	0.0544927	0.139894
sp|P76104|YDCP_ECOLI	Uncharacterized protease YdcP OS=Escherichia coli (strain K12) GN=ydcP PE=1 SV=2	1	1.00214	0.982591	0.972881	1.09546	0.706898	0.919658	0.924869	0.0989332	0.109436	0.0588186	0.0713145	0.020829	0.0339447	0.0223979	0.0353199
sp|P76112|MNAT_ECOLI	L-amino acid N-acyltransferase MnaT OS=Escherichia coli (strain K12) GN=mnaT PE=1 SV=1	1	0.830881	1.02106	1.0429	1.12997	0.931253	0.883348	0.690002	0.048314	0.228421	0.0904518	0.0918555	0.1449	0.0727892	0.0574114	0.127662
sp|P76113|CURA_ECOLI	NADPH-dependent curcumin reductase OS=Escherichia coli (strain K12) GN=curA PE=1 SV=3	1	0.927515	0.832985	0.713628	0.659141	0.714715	0.331239	0.457024	0.0745417	0.0496873	0.0917273	0.107958	0.025475	0.144304	0.0327866	0.0912887
sp|P76116|YNCE_ECOLI	Uncharacterized protein YncE OS=Escherichia coli (strain K12) GN=yncE PE=1 SV=1	1	1.05661	1.03074	1.07739	1.04678	1.08718	0.761562	1.21359	0.0249927	0.0435598	0.0126277	0.104452	0.0375402	0.0648317	0.0467274	0.101881
sp|P76128|DDPA_ECOLI	Probable D,D-dipeptide-binding periplasmic protein DdpA OS=Escherichia coli (strain K12) GN=ddpA PE=2 SV=1	1	0.879141	0.671997	1.34569	0.420229	0.790676	0.976087	0.339002	0.186354	0.124939	0.0503214	0.954343	0.192447	0.237606	1.22551	0.198073
sp|P76145|TAM_ECOLI	Trans-aconitate 2-methyltransferase OS=Escherichia coli (strain K12) GN=tam PE=1 SV=3	1	0.982321	0.635768	0.716123	0.463922	0.769171	0.0853573	0.42209	0.141406	0.139888	0.0680374	0.0654854	0.0766835	0.0800928	0.00784647	0.0402519
sp|P76149|SAD_ECOLI	Succinate semialdehyde dehydrogenase [NAD(P)+] Sad OS=Escherichia coli (strain K12) GN=sad PE=1 SV=2	1	1.23963	1.03773	0.945849	1.05294	0.977518	0.848372	0.983541	0.0250505	0.189799	0.0482911	0.0605233	0.010706	0.0706293	0.0682141	0.10228
sp|P76170|YNFB_ECOLI	UPF0482 protein YnfB OS=Escherichia coli (strain K12) GN=ynfB PE=1 SV=1	1	1.00967	1.12629	1.39822	1.00194	1.53668	1.05595	1.98813	0.0163168	0.0576005	0.0604857	0.0494451	0.0562492	0.019404	0.0295829	0.160629
sp|P76172|YNFD_ECOLI	Uncharacterized protein YnfD OS=Escherichia coli (strain K12) GN=ynfD PE=1 SV=2	1	0.912507	0.915317	0.979594	0.751262	1.3566	0.44731	1.2228	0.116958	0.0413416	0.0795494	0.143436	0.0287094	0.0601592	0.0190111	0.137435
sp|P76176|YDGD_ECOLI	Uncharacterized serine protease YdgD OS=Escherichia coli (strain K12) GN=ydgD PE=3 SV=1	1	4.12499	21.8445	4.14009	32.5645	5.71912	12.5106	24.7302	0	4.4194	18.8207	4.44076	13.4813	6.67385	7.05963	17.2391
sp|P76177|YDGH_ECOLI	Protein YdgH OS=Escherichia coli (strain K12) GN=ydgH PE=1 SV=1	1	1.05219	1.05584	0.991955	0.936437	0.942661	0.775712	0.803368	0.0323447	0.00261267	0.0447512	0.0168364	0.0321147	0.025765	0.0133405	0.0180445
sp|P76187|YDHF_ECOLI	Oxidoreductase YdhF OS=Escherichia coli (strain K12) GN=ydhF PE=1 SV=2	1	1.03341	0.869153	1.01914	0.677796	1.20183	0.559953	0.73166	0.0954572	0.0542211	0.0725971	0.0337305	0.0944745	0.0482424	0.0468184	0.0559416
sp|P76193|YNHG_ECOLI	Probable L,D-transpeptidase YnhG OS=Escherichia coli (strain K12) GN=ynhG PE=1 SV=1	1	1.03826	0.904803	0.925823	0.810387	1.24774	0.601793	0.923526	0.0240841	0.0258408	0.0255552	0.0302589	0.00784875	0.0275939	0.01128	0.0838572
sp|P76208|YNIB_ECOLI	Uncharacterized protein YniB OS=Escherichia coli (strain K12) GN=yniB PE=4 SV=1	1	0.831287	0.905565	0.765496	0.988985	0.62089	1.00715	0.866003	0.135862	0.0863725	0.0682875	0.0674397	0.0832442	0.0309693	0.0911135	0.103033
sp|P76216|ASTB_ECOLI	N-succinylarginine dihydrolase OS=Escherichia coli (strain K12) GN=astB PE=1 SV=1	1	1.52175	2.06977	1.35268	2.83552	0.856968	3.69267	0.392223	0.206196	0.604505	0.84444	0.371647	0.522774	0.0136175	0.822557	0.25497
sp|P76220|YDJY_ECOLI	Uncharacterized protein YdjY OS=Escherichia coli (strain K12) GN=ydjY PE=3 SV=2	1	1.02069	0.962975	1.05594	1.03675	0.96579	0.88801	1.0044	0.0176618	0.0186056	0.0394157	0.0290721	0.0292931	0.0380556	0.0344515	0.133259
sp|P76222|YNJA_ECOLI	Uncharacterized protein YnjA OS=Escherichia coli (strain K12) GN=ynjA PE=4 SV=1	1	0.955403	1.31561	1.15061	1.12204	0.818171	0.860032	1.29443	0.241344	0.023765	0.251928	0.232714	0.0999236	0.198865	0.142859	0.877749
sp|P76223|YNJB_ECOLI	Protein YnjB OS=Escherichia coli (strain K12) GN=ynjB PE=1 SV=2	1	0.84856	0.970944	0.938543	0.822131	0.913736	0.726259	0.755615	0.0395024	0.078833	0.0681029	0.0165684	0.00385314	0.0343434	0.0441892	0.0165943
sp|P76237|YEAJ_ECOLI	Putative diguanylate cyclase YeaJ OS=Escherichia coli (strain K12) GN=yeaJ PE=1 SV=2	1	1.31719	1.33739	1.2774	1.2995	0.776116	1.37611	0.982852	0.158168	0.0663262	0.115865	0.0572494	0.125491	0.0692232	0.0910177	0.15243
sp|P76243|YEAO_ECOLI	Uncharacterized protein YeaO OS=Escherichia coli (strain K12) GN=yeaO PE=4 SV=2	1	0.90223	0.939473	0.926065	0.872706	0.986768	0.822364	0.645456	0.0430925	0.0305223	0.0812487	0.0784804	0.0584618	0.0360612	0.0265452	0.0159123
sp|P76251|DMLA_ECOLI	D-malate dehydrogenase [decarboxylating] OS=Escherichia coli (strain K12) GN=dmlA PE=1 SV=1	1	0.932467	0.916097	0.835981	0.602311	0.739918	0.473327	0.752276	0.164809	0.097397	0.0230196	0.0415625	0.0557805	0.119432	0.032912	0.0997975
sp|P76256|TSAB_ECOLI	tRNA threonylcarbamoyladenosine biosynthesis protein TsaB OS=Escherichia coli (strain K12) GN=tsaB PE=1 SV=1	1	1.20507	1.11288	1.05198	1.16478	1.09928	1.15205	1.20291	0.0159138	0.175405	0.0372465	0.0651367	0.0683501	0.0410247	0.00564347	0.0594409
sp|P76268|KDGR_ECOLI	Transcriptional regulator KdgR OS=Escherichia coli (strain K12) GN=kdgR PE=1 SV=1	1	0.958745	1.06426	1.03354	1.07932	1.02297	1.09592	1.0655	0.0330805	0.020375	0.034957	0.0370872	0.0185926	0.0369275	0.0273124	0.0317672
sp|P76270|MSRC_ECOLI	Free methionine-R-sulfoxide reductase OS=Escherichia coli (strain K12) GN=msrC PE=1 SV=2	1	1.28488	1.08982	0.922779	1.30236	0.773334	1.20461	1.16958	0.138972	0.179854	0.0562319	0.0700411	0.120904	0.0749087	0.0617961	0.129854
sp|P76272|YEBT_ECOLI	Uncharacterized protein YebT OS=Escherichia coli (strain K12) GN=yebT PE=3 SV=2	1	0.992575	1.1324	0.817251	1.12188	0.623671	1.27406	0.428981	0.0457683	0.0445394	0.0540071	0.147474	0.0993086	0.10323	0.231154	0.117867
sp|P76290|CMOA_ECOLI	tRNA (cmo5U34)-methyltransferase OS=Escherichia coli (strain K12) GN=cmoA PE=1 SV=1	1	0.889374	1.07737	0.904968	0.994656	1.00421	1.03912	1.15867	0.0658842	0.0162183	0.0563985	0.0220046	0.00510474	0.0160366	0.103777	0.0820109
sp|P76316|DCYD_ECOLI	D-cysteine desulfhydrase OS=Escherichia coli (strain K12) GN=dcyD PE=1 SV=4	1	1.00749	0.913875	0.932289	0.87054	0.938856	0.795752	0.886356	0.0264568	0.028534	0.0277187	0.0173133	0.0523153	0.0150391	0.0121157	0.0360649
sp|P76319|YEDL_ECOLI	Uncharacterized N-acetyltransferase YedL OS=Escherichia coli (strain K12) GN=yedL PE=3 SV=1	1	1	1	3.16313	1	54.9513	1	1	0	0	0	3.05913	0	6.54565	0	0
sp|P76329|MPGP_ECOLI	Mannosyl-3-phosphoglycerate phosphatase OS=Escherichia coli (strain K12) GN=yedP PE=1 SV=1	1	0.876933	0.802021	0.886475	0.681097	1.07377	0.475546	0.649341	0.0243548	0.0845648	0.0720919	0.0277161	0.036185	0.0350855	0.0585707	0.0953752
sp|P76341|HIUH_ECOLI	5-hydroxyisourate hydrolase OS=Escherichia coli (strain K12) GN=hiuH PE=1 SV=1	1	1.0589	1.5894	4.65932	2.56367	8.55678	10.1543	8.59869	0.208264	0.442053	0.481862	0.783683	0.525128	1.61676	0.749729	0.305053
sp|P76342|YEDY_ECOLI	Sulfoxide reductase catalytic subunit YedY OS=Escherichia coli (strain K12) GN=yedY PE=1 SV=1	1	1.04401	1.0476	1.56413	0.979949	2.26294	1.67705	1.80838	0.124879	0.0470642	0.0386811	0.0882916	0.133527	0.0951858	0.0264251	0.274992
sp|P76344|ZINT_ECOLI	Metal-binding protein ZinT OS=Escherichia coli (strain K12) GN=zinT PE=1 SV=1	1	0.386906	1.79478	1.50516	1.8063	1.40265	2.94586	2.95533	0.187537	0.289209	0.515172	0.723623	0.332845	0.87469	0.282183	2.03929
sp|P76346|MTFA_ECOLI	Protein MtfA OS=Escherichia coli (strain K12) GN=mtfA PE=1 SV=2	1	0.973064	1.04823	1.47652	1.15005	1.39226	1.05176	1.4527	0.0710191	0.0734149	0.040113	0.106748	0.114558	0.106659	0.190867	0.174693
sp|P76372|WZZB_ECOLI	Chain length determinant protein OS=Escherichia coli (strain K12) GN=wzzB PE=1 SV=2	1	0.946235	1.03628	1.03598	1.17811	1.15782	1.27866	1.30039	0.0231373	0.0111895	0.0339621	0.0241032	0.0953564	0.0358922	0.0221674	0.0276994
sp|P76397|MDTA_ECOLI	Multidrug resistance protein MdtA OS=Escherichia coli (strain K12) GN=mdtA PE=2 SV=2	1	1.04864	0.97444	0.921842	0.808437	1.00635	0.837814	0.99326	0.04949	0.0254419	0.0646431	0.0541577	0.0595931	0.0481287	0.0689303	0.11207
sp|P76402|YEGP_ECOLI	UPF0339 protein YegP OS=Escherichia coli (strain K12) GN=yegP PE=1 SV=2	1	0.904113	0.84026	0.856574	0.700969	1.0563	0.305774	0.76602	0.0515058	0.0404772	0.0292467	0.0297254	0.0411104	0.051105	0.013465	0.0295032
sp|P76403|YEGQ_ECOLI	Uncharacterized protease YegQ OS=Escherichia coli (strain K12) GN=yegQ PE=3 SV=1	1	1.00744	1.04975	1.01475	1.12735	0.870348	1.43456	0.948629	0.00426144	0.0521261	0.0352496	0.0530064	0.0421905	0.072553	0.0561264	0.0549165
sp|P76406|YEGR_ECOLI	Uncharacterized protein YegR OS=Escherichia coli (strain K12) GN=yegR PE=4 SV=2	1	1.02767	1.47098	1.49096	0.985156	1.62908	1.15274	3.15053	0.0531623	0.153034	0.0906811	0.0925134	0.0405331	0.0314579	0.0940412	0.120502
sp|P76422|THID_ECOLI	Hydroxymethylpyrimidine/phosphomethylpyrimidine kinase OS=Escherichia coli (strain K12) GN=thiD PE=1 SV=1	1	0.989335	0.880242	0.862035	0.820156	0.662349	0.794955	0.552659	0.0612624	0.130277	0.0871852	0.0397968	0.0881065	0.0266274	0.00485024	0.0336664
sp|P76423|THIM_ECOLI	Hydroxyethylthiazole kinase OS=Escherichia coli (strain K12) GN=thiM PE=1 SV=1	1	0.861455	0.979402	0.943775	0.92165	0.711035	0.903774	0.712432	0.026694	0.0525165	0.0465315	0.0406088	0.0424617	0.0349951	0.04061	0.0891238
sp|P76440|PRET_ECOLI	NAD-dependent dihydropyrimidine dehydrogenase subunit PreT OS=Escherichia coli (strain K12) GN=preT PE=1 SV=1	1	1.1211	0.868715	1.4109	0.856506	1.61046	0.371257	1.09068	0.0237927	0.12838	0.0725399	0.0674649	0.0406632	0.0655804	0.0259219	0.0685268
sp|P76501|YFCR_ECOLI	Uncharacterized fimbrial-like protein YfcR OS=Escherichia coli (strain K12) GN=yfcR PE=2 SV=1	1	1.13961	1.3767	5.96051	1.52782	20.6875	2.28761	24.0941	0.803463	0.271775	0.257129	1.00297	0.551721	5.35017	1.16578	6.45799
sp|P76502|SIXA_ECOLI	Phosphohistidine phosphatase SixA OS=Escherichia coli (strain K12) GN=sixA PE=1 SV=1	1	1.05388	1.20531	1.16745	1.1346	1.09	1.17881	1.50908	0.0389807	0.0902684	0.0500111	0.126966	0.0126918	0.0523589	0.0273796	0.049707
sp|P76506|MLAA_ECOLI	Probable phospholipid-binding lipoprotein MlaA OS=Escherichia coli (strain K12) GN=mlaA PE=1 SV=1	1	0.907952	0.960769	0.909139	0.933718	0.952091	0.799545	1.18288	0.0197866	0.0124357	0.102122	0.0218362	0.0708472	0.0102649	0.0650272	0.118072
sp|P76536|YFEX_ECOLI	Probable deferrochelatase/peroxidase YfeX OS=Escherichia coli (strain K12) GN=yfeX PE=1 SV=2	1	0.963775	0.991296	1.09723	0.991569	1.07308	1.05778	1.19241	0.036079	0.0639109	0.0371517	0.0437925	0.0192344	0.014523	0.0237424	0.027806
sp|P76537|YFEY_ECOLI	Uncharacterized protein YfeY OS=Escherichia coli (strain K12) GN=yfeY PE=1 SV=1	1	1.00248	1.14147	1.08633	1.07798	1.18956	0.896774	1.47674	0.0508948	0.0234094	0.0466712	0.0679187	0.0617242	0.0525868	0.0571288	0.0921545
sp|P76539|YPEA_ECOLI	Acetyltransferase YpeA OS=Escherichia coli (strain K12) GN=ypeA PE=1 SV=2	1	1.04486	1.14239	1.01154	1.15552	1.05857	1.1607	1.38104	0.091662	0.0835574	0.085191	0.0231013	0.0738154	0.043897	0.0206448	0.206516
sp|P76541|EUTL_ECOLI	Ethanolamine utilization protein EutL OS=Escherichia coli (strain K12) GN=eutL PE=1 SV=1	1	0.869165	0.989565	0.979808	0.99839	1.16287	0.970847	1.32851	0.036152	0.0583299	0.023909	0.0853998	0.0152615	0.131266	0.0739362	0.0985908
sp|P76549|YFFR_ECOLI	Uncharacterized protein YffR OS=Escherichia coli (strain K12) GN=yffR PE=3 SV=1	1	1.04802	1.16153	1.2187	1.07057	1.33799	0.240077	1.03204	0.014154	0.0479045	0.074087	0.0459832	0.0390853	0.0673523	0.0486005	0.063799
sp|P76550|YFFS_ECOLI	Uncharacterized protein YffS OS=Escherichia coli (strain K12) GN=yffS PE=4 SV=2	1	0.933557	0.989923	1.11532	0.893387	1.12564	0.92818	1.31876	0.0517677	0.0710201	0.0834644	0.0518412	0.0077569	0.0644502	0.0481006	0.152665
sp|P76561|YPFH_ECOLI	Esterase YpfH OS=Escherichia coli (strain K12) GN=ypfH PE=3 SV=2	1	1.03279	0.705098	1.13555	0.619315	0.974847	0.58488	0.632304	0.162607	0.147718	0.120124	0.127575	0.0779984	0.15069	0.106644	0.18694
sp|P76569|YFGD_ECOLI	Uncharacterized protein YfgD OS=Escherichia coli (strain K12) GN=yfgD PE=1 SV=1	1	0.914032	1.01208	0.955672	0.934618	0.919966	0.816821	1.15742	0.0609272	0.0778274	0.0392385	0.0922574	0.0110254	0.0454266	0.0129742	0.108401
sp|P76575|YFGJ_ECOLI	Uncharacterized protein YfgJ OS=Escherichia coli (strain K12) GN=yfgJ PE=1 SV=2	1	1.22002	0.825983	1.04156	1.18226	0.809552	0.848646	1.12515	0.163969	0.218125	0.0521999	0.0998845	0.122169	0.0948504	0.116186	0.132349
sp|P76576|YFGM_ECOLI	UPF0070 protein YfgM OS=Escherichia coli (strain K12) GN=yfgM PE=3 SV=1	1	0.950416	0.979204	0.999108	1.07716	0.96828	1.14422	1.03157	0.0448874	0.0127293	0.0813739	0.0145432	0.0787381	0.0490611	0.0511817	0.0153423
sp|P76578|YFHM_ECOLI	Uncharacterized lipoprotein YfhM OS=Escherichia coli (strain K12) GN=yfhM PE=1 SV=1	1	1.08072	0.945262	0.932033	0.894766	0.877447	0.849593	0.87059	0.0589849	0.0380497	0.102219	0.0533726	0.0566347	0.0203852	0.0839866	0.0502186
sp|P76658|HLDE_ECOLI	Bifunctional protein HldE OS=Escherichia coli (strain K12) GN=hldE PE=1 SV=1	1	1.02129	1.05119	0.990318	1.05858	0.940423	1.04861	1.06464	0.0128777	0.0129033	0.0265288	0.0184236	0.00265197	0.0253668	0.0342941	0.0393014
sp|P77148|YDHS_ECOLI	Uncharacterized protein YdhS OS=Escherichia coli (strain K12) GN=ydhS PE=4 SV=1	1	0.892045	0.709418	0.595618	0.530755	0.539123	0.0988096	0.317096	0.052127	0.109783	0.120716	0.0576323	0.00972721	0.042186	0.00573551	0.09494
sp|P77150|PDXY_ECOLI	Pyridoxamine kinase OS=Escherichia coli (strain K12) GN=pdxY PE=1 SV=3	1	0.909802	1.10474	1.0029	1.03966	1.03787	1.16476	1.3119	0.0294716	0.0199107	0.0418453	0.0148899	0.00454235	0.0311603	0.0514441	0.0932503
sp|P77173|ZIPA_ECOLI	Cell division protein ZipA OS=Escherichia coli (strain K12) GN=zipA PE=1 SV=3	1	0.946954	0.881078	0.901001	0.91833	0.923026	0.942483	0.834815	0.0146646	0.0270533	0.0428437	0.0100694	0.0213136	0.0165686	0.0277517	0.0394049
sp|P77181|PAAY_ECOLI	Phenylacetic acid degradation protein PaaY OS=Escherichia coli (strain K12) GN=paaY PE=3 SV=1	1	1.055	0.98807	1.00356	0.918582	0.923036	0.739637	0.82913	0.077222	0.0454811	0.110498	0.110462	0.0492793	0.111132	0.0748976	0.0654849
sp|P77182|MNMC_ECOLI	tRNA 5-methylaminomethyl-2-thiouridine biosynthesis bifunctional protein MnmC OS=Escherichia coli (strain K12) GN=mnmC PE=1 SV=2	1	1.61035	0.728929	1.07144	1.31417	0.880074	2.26589	0.983566	0.127636	0.28072	0.201571	0.130239	0.0752485	0.20183	1.18599	0.310066
sp|P77202|DSBG_ECOLI	Thiol:disulfide interchange protein DsbG OS=Escherichia coli (strain K12) GN=dsbG PE=1 SV=2	1	1.01183	1.00132	0.910482	1.01033	0.811181	0.925124	0.866384	0.0242356	0.0708496	0.029846	0.042972	0.0288924	0.00926089	0.0264022	0.0169234
sp|P77211|CUSC_ECOLI	Cation efflux system protein CusC OS=Escherichia coli (strain K12) GN=cusC PE=1 SV=1	1	0.970421	1.60143	1.52859	1.24059	3.49765	2.6564	1.4872	0.214783	0.09085	0.161956	0.126896	0.0675609	0.495704	0.203183	0.095387
sp|P77212|RCLA_ECOLI	Probable pyridine nucleotide-disulfide oxidoreductase RclA OS=Escherichia coli (strain K12) GN=rclA PE=2 SV=2	1	0.941818	0.818121	1.0155	0.585558	1.16526	0.419782	0.542899	0.328887	0.12572	0.135677	0.132162	0.0209894	0.089069	0.0269748	0.0332796
sp|P77214|CUSF_ECOLI	Cation efflux system protein CusF OS=Escherichia coli (strain K12) GN=cusF PE=1 SV=1	1	0.779697	1.87017	1.60149	0.89545	3.5897	1.32805	1.30936	0.144467	0.0509017	0.0589642	0.0907975	0.0377797	0.140961	0.0927762	0.0875076
sp|P77239|CUSB_ECOLI	Cation efflux system protein CusB OS=Escherichia coli (strain K12) GN=cusB PE=1 SV=1	1	1.18804	1.53501	1.43653	1.4006	2.30264	2.84251	1.30667	0.0436126	0.170065	0.103311	0.0719926	0.0713498	0.0775441	0.0465589	0.0742832
sp|P77245|MURR_ECOLI	HTH-type transcriptional regulator MurR OS=Escherichia coli (strain K12) GN=murR PE=1 SV=1	1	0.795428	0.95787	1.40222	0.65035	1.51872	0.655169	0.768628	0.449595	0.293235	0.137404	0.313959	0.0733614	0.163782	0.142963	0.321859
sp|P77247|YNIC_ECOLI	2-deoxyglucose-6-phosphate phosphatase OS=Escherichia coli (strain K12) GN=yniC PE=1 SV=1	1	1.09273	1.06669	1.03186	1.05959	1.0983	1.28065	1.22813	0.0297022	0.06188	0.0442453	0.0321109	0.0239961	0.0133757	0.0143484	0.04124
sp|P77252|YKGE_ECOLI	Uncharacterized protein YkgE OS=Escherichia coli (strain K12) GN=ykgE PE=3 SV=1	1	1.2036	1.17625	3.28152	0.707788	5.99606	1.57295	4.19466	0.435224	0.255457	0.182261	1.02769	0.385313	1.76437	0.71294	0.909006
sp|P77279|FETA_ECOLI	Probable iron export ATP-binding protein FetA OS=Escherichia coli (strain K12) GN=fetA PE=1 SV=1	1	1.05569	0.897506	0.852577	0.656265	0.900147	0.336394	0.679026	0.0785305	0.175379	0.0461308	0.0277456	0.0565133	0.052799	0.0749052	0.0951889
sp|P77285|RSXG_ECOLI	Electron transport complex subunit RsxG OS=Escherichia coli (strain K12) GN=rsxG PE=1 SV=1	1	1.04522	1.00904	0.76762	0.908754	0.794874	0.897885	0.979873	0.122655	0.079353	0.0878883	0.0315605	0.0708852	0.154409	0.244968	0.112993
sp|P77293|GTRB_ECOLI	Bactoprenol glucosyl transferase homolog from prophage CPS-53 OS=Escherichia coli (strain K12) GN=yfdH PE=1 SV=1	1	0.95605	1.08616	0.733594	0.796062	0.689451	0.888107	0.691272	0.0898776	0.279567	0.106482	0.117877	0.2059	0.10333	0.0762267	0.0988404
sp|P77330|BORD_ECOLI	Lipoprotein bor homolog from lambdoid prophage DLP12 OS=Escherichia coli (strain K12) GN=borD PE=3 SV=1	1	1.12515	1.31801	1.36169	1.2279	1.56781	1.27256	2.20703	0.0872866	0.08237	0.0311753	0.0275454	0.00969134	0.0201478	0.00642287	0.099498
sp|P77335|HLYE_ECOLI	Hemolysin E, chromosomal OS=Escherichia coli (strain K12) GN=hlyE PE=1 SV=4	1	0.950461	0.686839	0.988685	0.434124	1.16295	0.157824	0.641335	0.0299837	0.0297889	0.0145555	0.050735	0.0782079	0.144721	0.0357656	0.0849401
sp|P77338|MSCK_ECOLI	Mechanosensitive channel MscK OS=Escherichia coli (strain K12) GN=mscK PE=1 SV=1	1	1.10356	1.05485	1.05431	0.997183	1.26295	1.003	0.709916	0.216584	0.0765704	0.112127	0.163829	0.115038	0.119584	0.0667244	0.121975
sp|P77348|MPPA_ECOLI	Periplasmic murein peptide-binding protein OS=Escherichia coli (strain K12) GN=mppA PE=1 SV=2	1	0.935523	0.975094	1.07336	0.987979	0.986053	0.991259	1.18197	0.0805417	0.0844365	0.0708729	0.0242078	0.120643	0.0262094	0.0649338	0.28806
sp|P77374|YNFE_ECOLI	Putative dimethyl sulfoxide reductase chain YnfE OS=Escherichia coli (strain K12) GN=ynfE PE=1 SV=1	1	0.971996	1.14462	1.00291	1.20806	1.30014	1.35281	1.12228	0.0267207	0.0724203	0.0579272	0.0526533	0.0822934	0.0159048	0.0790086	0.0345727
sp|P77376|YDGJ_ECOLI	Uncharacterized oxidoreductase YdgJ OS=Escherichia coli (strain K12) GN=ydgJ PE=3 SV=2	1	0.927552	1.02008	1.15735	0.825569	0.906987	0.470261	1.44734	0.117166	0.0347979	0.0904762	0.0465497	0.0630144	0.0631571	0.0490239	0.364842
sp|P77395|YBBN_ECOLI	Uncharacterized protein YbbN OS=Escherichia coli (strain K12) GN=ybbN PE=1 SV=2	1	1.04207	1.02146	1.20335	1.0404	1.45091	1.38899	1.88569	0.0479384	0.0853061	0.04794	0.179207	0.0128226	0.153738	0.116717	0.168498
sp|P77433|YKGG_ECOLI	Uncharacterized protein YkgG OS=Escherichia coli (strain K12) GN=ykgG PE=3 SV=2	1	1.16301	1.1141	1.57147	1.1389	3.10201	2.86539	1.58085	0.208477	0.0891387	0.233017	0.113853	0.192351	0.128437	0.295247	0.723939
sp|P77434|ALAC_ECOLI	Glutamate-pyruvate aminotransferase AlaC OS=Escherichia coli (strain K12) GN=alaC PE=1 SV=1	1	1.08093	0.987093	1.07269	1.08751	0.969024	1.04252	0.792612	0.038909	0.0422003	0.00849873	0.116507	0.00830781	0.0669983	0.122703	0.0902343
sp|P77444|SUFS_ECOLI	Cysteine desulfurase OS=Escherichia coli (strain K12) GN=sufS PE=1 SV=1	1	0.839219	0.428944	0.581647	0.580471	0.84136	0.208566	0.605047	0.361562	0.104315	0.0109482	0.200083	0.13155	0.299334	0.0458967	0.135483
sp|P77475|YQAB_ECOLI	Fructose-1-phosphate phosphatase YqaB OS=Escherichia coli (strain K12) GN=yqaB PE=1 SV=1	1	1.10584	0.441415	0.816415	0.758724	0.655545	0.229	0.0803455	0.0861628	0.275425	0.302321	0.138068	0.110892	0.0612601	0.0875132	0.0439129
sp|P77488|DXS_ECOLI	1-deoxy-D-xylulose-5-phosphate synthase OS=Escherichia coli (strain K12) GN=dxs PE=1 SV=3	1	1.09608	1.05432	1.07644	1.1847	1.07608	1.34455	1.13416	0.0509286	0.0345632	0.0102351	0.0409213	0.0406667	0.0554997	0.0480883	0.083435
sp|P77499|SUFC_ECOLI	Probable ATP-dependent transporter SufC OS=Escherichia coli (strain K12) GN=sufC PE=1 SV=1	1	1.11992	0.988185	0.940952	0.778863	0.989131	0.44383	0.65564	0.0684379	0.173545	0.0638031	0.0455947	0.0117768	0.0278587	0.0383284	0.0489179
sp|P77519|YDDL_ECOLI	Putative uncharacterized protein YddL OS=Escherichia coli (strain K12) GN=yddL PE=5 SV=1	1	0.90138	0.929007	1.11356	0.838227	1.11551	0.87291	0.762044	0.175134	0.183885	0.0926146	0.146621	0.0379158	0.061726	0.0607852	0.0772958
sp|P77522|SUFB_ECOLI	FeS cluster assembly protein SufB OS=Escherichia coli (strain K12) GN=sufB PE=1 SV=2	1	0.808042	0.714429	0.532906	0.577375	0.712087	0.17944	0.27268	0.0195127	0.0667246	0.0216817	0.0807092	0.0478189	0.0428588	0.0363505	0.104338
sp|P77529|YDJN_ECOLI	L-cystine transporter YdjN OS=Escherichia coli (strain K12) GN=ydjN PE=3 SV=1	1	1.32521	1.12002	1.03564	1.38513	0.832493	1.69899	0.802966	0.0862587	0.173229	0.073501	0.0582645	0.0192322	0.0713469	0.0295709	0.0613396
[truncated: 50 more rows]

## Sheet: Dataset B
Protein Name	Protein Description	Relative Protein Abundance (fold-change)
		WT	WT + IPTG	LC control	LC ATPase	MC control	MC ATPase	HC control	HC ATPase	WT	WT + IPTG	LC control	LC ATPase	MC control	MC ATPase	HC control	HC ATPase
[truncated: 1,677 more rows]

## Sheet: Dataset C
Metabolite	KEGG ID	Absolute Intracellular Metabolite Concentration [µM]
[truncated: 99 more rows]

[truncated: 1 more sheets: Dataset D]
