# Supplementary material for: Deciphering the physiological response of Escherichia coli under high ATP demand
Source: Mol Syst Biol. 2021 Dec 20;17(12):e10504. doi: 10.15252/msb.202110504 (PMC8686765; doi:10.15252/msb.202110504)
Supplement: Supplementary file 4 — Source Data for Expanded View and Appendix [file MSB-17-e10504-s007.zip]

Archive with 7 entries (6 files):
- MSB-2021-10504RRR-Figure_Source_Data_Fig_EV1-sd.xlsx
- __MACOSX/
- __MACOSX/._MSB-2021-10504RRR-Figure_Source_Data_Fig_EV1-sd.xlsx
- MSB-2021-10504RRR-Figure_Source_Data_Fig_EV2-sd.xlsx
- __MACOSX/._MSB-2021-10504RRR-Figure_Source_Data_Fig_EV2-sd.xlsx
- MSB-2021-10504RRR-Figure_Source_Data_Fig_EV5-sd.xlsx
- __MACOSX/._MSB-2021-10504RRR-Figure_Source_Data_Fig_EV5-sd.xlsx
