# Supplementary material for: Deciphering the physiological response of Escherichia coli under high ATP demand
Source: Mol Syst Biol. 2021 Dec 20;17(12):e10504. doi: 10.15252/msb.202110504 (PMC8686765; doi:10.15252/msb.202110504)
Supplement: Supplementary file 4 — Source Data for Expanded View and Appendix [file MSB-17-e10504-s007.zip › MSB-2021-10504RRR-Figure_Source_Data_Fig_EV1-sd.xlsx]

N¬nr¥ªíÂ)emçhÂyhi×¢w^©Ý
